# Supplementary material for: Bacterial Acid Resistance Toward Organic Weak Acid Revealed by RNA-Seq Transcriptomic Analysis in Acetobacter pasteurianus
Source: Front Microbiol. 2019 Aug 6;10:1616. doi: 10.3389/fmicb.2019.01616 (PMC6691051; doi:10.3389/fmicb.2019.01616)
Supplement: Supplementary file 1 [file Table_1.xlsx]

## Sheet: I-1_up-regulated
Table S1: GO enrichment analysis of DEGs within the treatment samples. Terms that are significantly enriched were marked with red.
cellular component					molecular function					biological process
GO ID	Description	Genes	P-value	FDR	GO ID	Description	Genes	P-value	FDR	GO ID	Description	Genes	P-value	FDR
GO:0044424	intracellular part	224	6.90706e-14	3.86795e-12	GO:0003723	RNA binding	56	4.38433e-14	1.35037e-11	GO:0071704	organic substance metabolic process	552	8.31364e-13	2.81931e-10
GO:0005622	intracellular	224	1.40282e-13	3.92791e-12	GO:0005198	structural molecule activity	49	2.91615e-13	4.49088e-11	GO:1901564	organonitrogen compound metabolic process	200	1.00331e-12	2.81931e-10
GO:0030529	intracellular ribonucleoprotein complex	54	8.66431e-12	1.213e-10	GO:0017076	purine nucleotide binding	183	1.70132e-06	0.00015212	GO:1901566	organonitrogen compound biosynthetic process	103	2.32954e-12	4.36401e-10
GO:1990904	ribonucleoprotein complex	54	8.66431e-12	1.213e-10	GO:0032555	purine ribonucleotide binding	182	2.23822e-06	0.00015212	GO:0044281	small molecule metabolic process	267	1.22808e-10	1.72545e-08
GO:0032991	macromolecular complex	82	2.9948e-08	3.35418e-07	GO:0097367	carbohydrate derivative binding	183	2.46948e-06	0.00015212	GO:0006399	tRNA metabolic process	43	9.09483e-09	1.02226e-06
GO:0005623	cell	298	2.87141e-05	0.000229713	GO:0032553	ribonucleotide binding	182	3.23531e-06	0.000166079	GO:0006082	organic acid metabolic process	126	4.35577e-08	3.23618e-06
GO:0044464	cell part	298	2.87141e-05	0.000229713	GO:0016740	transferase activity	204	1.46312e-05	0.000643773	GO:0043436	oxoacid metabolic process	126	4.35577e-08	3.23618e-06
GO:0016469	proton-transporting two-sector ATPase complex	8	0.0118222	0.0735601	GO:0016875	ligase activity, forming carbon-oxygen bonds	23	2.60162e-05	0.000890332	GO:0034660	ncRNA metabolic process	48	4.60666e-08	3.23618e-06
GO:0098796	membrane protein complex	8	0.0118222	0.0735601	GO:0016876	ligase activity, forming aminoacyl-tRNA and related compounds	23	2.60162e-05	0.000890332	GO:0019752	carboxylic acid metabolic process	125	6.23341e-08	3.89242e-06
GO:0033178	proton-transporting two-sector ATPase complex, catalytic domain	5	0.0629092	0.352292	GO:0004812	aminoacyl-tRNA ligase activity	22	4.61302e-05	0.00142081	GO:0044711	single-organism biosynthetic process	83	1.10496e-07	6.20986e-06
GO:0043229	intracellular organelle	11	0.0892809	0.454521	GO:0000166	nucleotide binding	203	6.17089e-05	0.00158386	GO:0006520	cellular amino acid metabolic process	100	1.3335e-07	6.81298e-06
GO:0033177	proton-transporting two-sector ATPase complex, proton-transporting domain	3	0.19078	0.787071	GO:1901265	nucleoside phosphate binding	203	6.17089e-05	0.00158386	GO:0010467	gene expression	166	1.65124e-07	7.73328e-06
GO:0044446	intracellular organelle part	3	0.19078	0.787071	GO:0036094	small molecule binding	218	0.000114327	0.00260348	GO:0043604	amide biosynthetic process	41	5.00706e-07	2.16459e-05
GO:0043234	protein complex	28	0.251372	0.787071	GO:0030554	adenyl nucleotide binding	161	0.00011834	0.00260348	GO:0006412	translation	40	8.43728e-07	3.16117e-05
GO:0043226	organelle	11	0.259466	0.787071	GO:0032559	adenyl ribonucleotide binding	160	0.000149394	0.00306755	GO:0043043	peptide biosynthetic process	40	8.43728e-07	3.16117e-05
GO:0043228	non-membrane-bounded organelle	7	0.323332	0.787071	GO:0016874	ligase activity	59	0.00020557	0.00395723	GO:0009117	nucleotide metabolic process	39	1.41665e-06	4.97597e-05
GO:0043232	intracellular non-membrane-bounded organelle	7	0.323332	0.787071	GO:0019001	guanyl nucleotide binding	23	0.00108871	0.0186291	GO:0006518	peptide metabolic process	41	1.69904e-06	5.61683e-05
GO:0019866	organelle inner membrane	2	0.331732	0.787071	GO:0032561	guanyl ribonucleotide binding	23	0.00108871	0.0186291	GO:0044763	single-organism cellular process	326	2.4982e-06	7.79993e-05
GO:0031967	organelle envelope	2	0.331732	0.787071	GO:0008135	translation factor activity, RNA binding	14	0.00381104	0.0586901	GO:1901137	carbohydrate derivative biosynthetic process	20	2.80005e-06	8.28227e-05
GO:0043231	intracellular membrane-bounded organelle	2	0.331732	0.787071	GO:0015078	hydrogen ion transmembrane transporter activity	14	0.00381104	0.0586901	GO:0055086	nucleobase-containing small molecule metabolic process	98	2.96164e-06	8.32222e-05
GO:0009274	peptidoglycan-based cell wall	3	0.434295	0.787071	GO:0016747	transferase activity, transferring acyl groups other than amino-acyl groups	31	0.00683389	0.10023	GO:0044710	single-organism metabolic process	309	3.23854e-06	8.66696e-05
GO:0031090	organelle membrane	3	0.434295	0.787071	GO:0016763	transferase activity, transferring pentosyl groups	12	0.0107713	0.150799	GO:0006163	purine nucleotide metabolic process	23	4.81946e-06	0.000115362
GO:0044422	organelle part	3	0.434295	0.787071	GO:0016746	transferase activity, transferring acyl groups	35	0.0140102	0.187615	GO:0009126	purine nucleoside monophosphate metabolic process	19	5.33704e-06	0.000115362
GO:0044444	cytoplasmic part	3	0.434295	0.787071	GO:0016884	carbon-nitrogen ligase activity, with glutamine as amido-N-donor	9	0.0161944	0.207828	GO:0009127	purine nucleoside monophosphate biosynthetic process	19	5.33704e-06	0.000115362
GO:0000502	proteasome complex	1	0.576248	0.787071	GO:0003678	DNA helicase activity	6	0.0212118	0.251278	GO:0009167	purine ribonucleoside monophosphate metabolic process	19	5.33704e-06	0.000115362
GO:0005739	mitochondrion	1	0.576248	0.787071	GO:0008565	protein transporter activity	6	0.0212118	0.251278	GO:0009168	purine ribonucleoside monophosphate biosynthetic process	19	5.33704e-06	0.000115362
GO:0005740	mitochondrial envelope	1	0.576248	0.787071	GO:0016879	ligase activity, forming carbon-nitrogen bonds	30	0.0254918	0.290796	GO:0072521	purine-containing compound metabolic process	25	9.58481e-06	0.000199506
GO:0005743	mitochondrial inner membrane	1	0.576248	0.787071	GO:0016741	transferase activity, transferring one-carbon groups	45	0.030371	0.334081	GO:0009259	ribonucleotide metabolic process	17	1.93541e-05	0.000347454
GO:0005783	endoplasmic reticulum	1	0.576248	0.787071	GO:0016853	isomerase activity	33	0.0372853	0.376817	GO:0009260	ribonucleotide biosynthetic process	17	1.93541e-05	0.000347454
GO:0005789	endoplasmic reticulum membrane	1	0.576248	0.787071	GO:0008320	protein transmembrane transporter activity	5	0.0403733	0.376817	GO:0046390	ribose phosphate biosynthetic process	17	1.93541e-05	0.000347454
GO:0012505	endomembrane system	1	0.576248	0.787071	GO:0016742	hydroxymethyl-, formyl- and related transferase activity	5	0.0403733	0.376817	GO:0072522	purine-containing compound biosynthetic process	17	1.93541e-05	0.000347454
GO:0031227	intrinsic component of endoplasmic reticulum membrane	1	0.576248	0.787071	GO:0016776	phosphotransferase activity, phosphate group as acceptor	5	0.0403733	0.376817	GO:0009058	biosynthetic process	189	1.97839e-05	0.000347454
GO:0031300	intrinsic component of organelle membrane	1	0.576248	0.787071	GO:0022884	macromolecule transmembrane transporter activity	5	0.0403733	0.376817	GO:0006753	nucleoside phosphate metabolic process	90	2.5072e-05	0.000426984
GO:0031410	cytoplasmic vesicle	1	0.576248	0.787071	GO:0016866	intramolecular transferase activity	11	0.0438393	0.397132	GO:0009156	ribonucleoside monophosphate biosynthetic process	23	3.00622e-05	0.000482713
GO:0031966	mitochondrial membrane	1	0.576248	0.787071	GO:0015077	monovalent inorganic cation transmembrane transporter activity	14	0.0514165	0.452465	GO:0009161	ribonucleoside monophosphate metabolic process	23	3.00622e-05	0.000482713
GO:0031982	vesicle	1	0.576248	0.787071	GO:0016772	transferase activity, transferring phosphorus-containing groups	67	0.0566306	0.484506	GO:0044238	primary metabolic process	445	3.27935e-05	0.000511942
GO:0033202	DNA helicase complex	1	0.576248	0.787071	GO:0004312	fatty acid synthase activity	4	0.0768006	0.579159	GO:0044249	cellular biosynthetic process	184	3.4867e-05	0.000529602
GO:0042175	nuclear outer membrane-endoplasmic reticulum membrane network	1	0.576248	0.787071	GO:0016410	N-acyltransferase activity	4	0.0768006	0.579159	GO:0006164	purine nucleotide biosynthetic process	16	3.68224e-05	0.000544584
GO:0044429	mitochondrial part	1	0.576248	0.787071	GO:0016628	oxidoreductase activity, acting on the CH-CH group of donors, NAD or NADP as acceptor	4	0.0768006	0.579159	GO:0008104	protein localization	30	4.17697e-05	0.000586864
GO:0044432	endoplasmic reticulum part	1	0.576248	0.787071	GO:0016634	oxidoreductase activity, acting on the CH-CH group of donors, oxygen as acceptor	4	0.0768006	0.579159	GO:0033036	macromolecule localization	30	4.17697e-05	0.000586864
GO:0098588	bounding membrane of organelle	1	0.576248	0.787071	GO:0016779	nucleotidyltransferase activity	26	0.0770959	0.579159	GO:0009123	nucleoside monophosphate metabolic process	25	4.45789e-05	0.000593223
GO:0005618	cell wall	3	0.641135	0.815989	GO:0008483	transaminase activity	6	0.0816534	0.584866	GO:0009124	nucleoside monophosphate biosynthetic process	25	4.45789e-05	0.000593223
GO:0005737	cytoplasm	3	0.641135	0.815989	GO:0016725	oxidoreductase activity, acting on CH or CH2 groups	6	0.0816534	0.584866	GO:0044267	cellular protein metabolic process	69	4.5389e-05	0.000593223
GO:0043227	membrane-bounded organelle	3	0.641135	0.815989	GO:0004527	exonuclease activity	9	0.101781	0.71247	GO:0006418	tRNA aminoacylation for protein translation	22	5.29568e-05	0.000646994
GO:0031975	envelope	11	0.683474	0.850545	GO:0070011	peptidase activity, acting on L-amino acid peptides	26	0.107874	0.726122	GO:0043038	amino acid activation	22	5.29568e-05	0.000646994
GO:0030313	cell envelope	9	0.817431	0.995133	GO:0016817	hydrolase activity, acting on acid anhydrides	81	0.116095	0.726122	GO:0043039	tRNA aminoacylation	22	5.29568e-05	0.000646994
GO:0030312	external encapsulating structure	3	0.880023	0.999962	GO:0016830	carbon-carbon lyase activity	16	0.119231	0.726122	GO:0044237	cellular metabolic process	493	6.28141e-05	0.000751096
GO:1902494	catalytic complex	2	0.894209	0.999962	GO:0043169	cation binding	126	0.123425	0.726122	GO:0019637	organophosphate metabolic process	96	6.72888e-05	0.000771532
GO:0042575	DNA polymerase complex	1	0.924328	0.999962	GO:0004175	endopeptidase activity	13	0.124383	0.726122	GO:0008033	tRNA processing	15	7.00144e-05	0.000771532
GO:0061695	transferase complex, transferring phosphorus-containing groups	1	0.924328	0.999962	GO:0016765	transferase activity, transferring alkyl or aryl (other than methyl) groups	13	0.124383	0.726122	GO:0009150	purine ribonucleotide metabolic process	15	7.00144e-05	0.000771532
GO:1990234	transferase complex	1	0.924328	0.999962	GO:0016462	pyrophosphatase activity	80	0.13261	0.726122	GO:0009152	purine ribonucleotide biosynthetic process	15	7.00144e-05	0.000771532
GO:0071944	cell periphery	3	0.982367	0.999962	GO:0016818	hydrolase activity, acting on acid anhydrides, in phosphorus-containing anhydrides	80	0.13261	0.726122	GO:0090407	organophosphate biosynthetic process	37	8.68285e-05	0.000938415
GO:0044425	membrane part	111	0.994634	0.999962	GO:0016829	lyase activity	43	0.13495	0.726122	GO:0015031	protein transport	28	0.000113045	0.0011765
GO:0031224	intrinsic component of membrane	105	0.998118	0.999962	GO:0003747	translation release factor activity	3	0.146013	0.726122	GO:0045184	establishment of protein localization	28	0.000113045	0.0011765
GO:0019867	outer membrane	6	0.998468	0.999962	GO:0003899	DNA-directed RNA polymerase activity	3	0.146013	0.726122	GO:1901576	organic substance biosynthetic process	171	0.000153807	0.00157163
GO:0016020	membrane	131	0.999962	0.999962	GO:0004659	prenyltransferase activity	3	0.146013	0.726122	GO:0019538	protein metabolic process	96	0.000159708	0.00160279
					GO:0016679	oxidoreductase activity, acting on diphenols and related substances as donors	3	0.146013	0.726122	GO:0019693	ribose phosphate metabolic process	17	0.000175544	0.0017308
					GO:0016728	oxidoreductase activity, acting on CH or CH2 groups, disulfide as acceptor	3	0.146013	0.726122	GO:0043603	cellular amide metabolic process	49	0.000258644	0.00250617
					GO:0016774	phosphotransferase activity, carboxyl group as acceptor	3	0.146013	0.726122	GO:0006720	isoprenoid metabolic process	16	0.000316315	0.00301304
					GO:0019205	nucleobase-containing compound kinase activity	3	0.146013	0.726122	GO:1901293	nucleoside phosphate biosynthetic process	32	0.000327345	0.00306613
					GO:0030246	carbohydrate binding	3	0.146013	0.726122	GO:0009165	nucleotide biosynthetic process	21	0.000372713	0.00343385
					GO:0016757	transferase activity, transferring glycosyl groups	18	0.146934	0.726122	GO:0006807	nitrogen compound metabolic process	384	0.000479523	0.00434665
					GO:0016831	carboxy-lyase activity	11	0.148688	0.726122	GO:1901605	alpha-amino acid metabolic process	63	0.000564178	0.00503283
					GO:0004536	deoxyribonuclease activity	8	0.150882	0.726122	GO:0006793	phosphorus metabolic process	122	0.00060266	0.00529211
					GO:0008233	peptidase activity	27	0.154849	0.733745	GO:0006396	RNA processing	20	0.000625458	0.00540781
					GO:0005488	binding	506	0.161592	0.754096	GO:0006796	phosphate-containing compound metabolic process	120	0.000956609	0.00814567
					GO:0008238	exopeptidase activity	9	0.179236	0.81262	GO:0009451	RNA modification	19	0.00104324	0.00851646
					GO:0051536	iron-sulfur cluster binding	25	0.179415	0.81262	GO:0034470	ncRNA processing	19	0.00104324	0.00851646
					GO:0016744	transferase activity, transferring aldehyde or ketonic groups	6	0.182048	0.81262	GO:0008652	cellular amino acid biosynthetic process	33	0.00104561	0.00851646
					GO:0016881	acid-amino acid ligase activity	7	0.218757	0.813828	GO:0044699	single-organism process	370	0.00128301	0.0103007
					GO:0031406	carboxylic acid binding	7	0.218757	0.813828	GO:0006220	pyrimidine nucleotide metabolic process	10	0.00172435	0.0130957
					GO:0043177	organic acid binding	7	0.218757	0.813828	GO:0009163	nucleoside biosynthetic process	10	0.00172435	0.0130957
					GO:0003824	catalytic activity	630	0.221343	0.813828	GO:0042455	ribonucleoside biosynthetic process	10	0.00172435	0.0130957
					GO:0003916	DNA topoisomerase activity	4	0.22251	0.813828	GO:1901659	glycosyl compound biosynthetic process	10	0.00172435	0.0130957
					GO:0008173	RNA methyltransferase activity	4	0.22251	0.813828	GO:0009987	cellular process	526	0.00258065	0.0193376
					GO:0008237	metallopeptidase activity	4	0.22251	0.813828	GO:0006721	terpenoid metabolic process	12	0.00320217	0.023072
					GO:0070566	adenylyltransferase activity	4	0.22251	0.813828	GO:0009116	nucleoside metabolic process	12	0.00320217	0.023072
					GO:0022892	substrate-specific transporter activity	59	0.226146	0.813828	GO:1901657	glycosyl compound metabolic process	12	0.00320217	0.023072
					GO:0016769	transferase activity, transferring nitrogenous groups	12	0.246846	0.813828	GO:0016053	organic acid biosynthetic process	33	0.00389147	0.0270001
					GO:0097159	organic cyclic compound binding	328	0.264556	0.813828	GO:0044255	cellular lipid metabolic process	33	0.00389147	0.0270001
					GO:1901363	heterocyclic compound binding	328	0.264556	0.813828	GO:0046394	carboxylic acid biosynthetic process	33	0.00389147	0.0270001
					GO:0043167	ion binding	134	0.269823	0.813828	GO:0009064	glutamine family amino acid metabolic process	22	0.00458093	0.0313961
					GO:0016840	carbon-nitrogen lyase activity	5	0.272499	0.813828	GO:0009119	ribonucleoside metabolic process	11	0.00564039	0.0381915
					GO:0003933	GTP cyclohydrolase activity	2	0.277441	0.813828	GO:0006754	ATP biosynthetic process	8	0.00618543	0.0395024
					GO:0004470	malic enzyme activity	2	0.277441	0.813828	GO:0006818	hydrogen transport	8	0.00618543	0.0395024
					GO:0004529	exodeoxyribonuclease activity	2	0.277441	0.813828	GO:0042451	purine nucleoside biosynthetic process	8	0.00618543	0.0395024
					GO:0008080	N-acetyltransferase activity	2	0.277441	0.813828	GO:0046034	ATP metabolic process	8	0.00618543	0.0395024
					GO:0008169	C-methyltransferase activity	2	0.277441	0.813828	GO:0046129	purine ribonucleoside biosynthetic process	8	0.00618543	0.0395024
					GO:0008175	tRNA methyltransferase activity	2	0.277441	0.813828	GO:0044283	small molecule biosynthetic process	33	0.00686995	0.043381
					GO:0008408	3'-5' exonuclease activity	2	0.277441	0.813828	GO:0008152	metabolic process	661	0.00802116	0.0500877
					GO:0015002	heme-copper terminal oxidase activity	2	0.277441	0.813828	GO:0006188	IMP biosynthetic process	7	0.0117045	0.0707304
					GO:0016423	tRNA (guanine) methyltransferase activity	2	0.277441	0.813828	GO:0009081	branched-chain amino acid metabolic process	7	0.0117045	0.0707304
					GO:0016743	carboxyl- or carbamoyltransferase activity	2	0.277441	0.813828	GO:0046040	IMP metabolic process	7	0.0117045	0.0707304
					GO:0016749	N-succinyltransferase activity	2	0.277441	0.813828	GO:0006629	lipid metabolic process	36	0.0118767	0.0710073
					GO:0016796	exonuclease activity, active with either ribo- or deoxyribonucleic acids and producing 5'-phosphomonoesters	2	0.277441	0.813828	GO:0046483	heterocycle metabolic process	316	0.0141819	0.0838972
					GO:0016842	amidine-lyase activity	2	0.277441	0.813828	GO:0009112	nucleobase metabolic process	9	0.0171492	0.0983457
					GO:0016849	phosphorus-oxygen lyase activity	2	0.277441	0.813828	GO:0042278	purine nucleoside metabolic process	9	0.0171492	0.0983457
					GO:0016895	exodeoxyribonuclease activity, producing 5'-phosphomonoesters	2	0.277441	0.813828	GO:0046128	purine ribonucleoside metabolic process	9	0.0171492	0.0983457
					GO:0019104	DNA N-glycosylase activity	2	0.277441	0.813828	GO:0043170	macromolecule metabolic process	306	0.0178153	0.101134
					GO:0019201	nucleotide kinase activity	2	0.277441	0.813828	GO:0009142	nucleoside triphosphate biosynthetic process	11	0.0190506	0.107064
					GO:0019843	rRNA binding	2	0.277441	0.813828	GO:1901360	organic cyclic compound metabolic process	314	0.0209127	0.116366
					GO:0042802	identical protein binding	2	0.277441	0.813828	GO:0044271	cellular nitrogen compound biosynthetic process	121	0.0215882	0.118947
					GO:0043021	ribonucleoprotein complex binding	2	0.277441	0.813828	GO:0006400	tRNA modification	6	0.0221348	0.120775
					GO:0044877	macromolecular complex binding	2	0.277441	0.813828	GO:0009991	response to extracellular stimulus	10	0.0310276	0.164505
					GO:0047429	nucleoside-triphosphate diphosphatase activity	2	0.277441	0.813828	GO:0031668	cellular response to extracellular stimulus	10	0.0310276	0.164505
					GO:0005506	iron ion binding	15	0.297253	0.863715	GO:0071496	cellular response to external stimulus	10	0.0310276	0.164505
					GO:0008168	methyltransferase activity	21	0.303492	0.865235	GO:0034641	cellular nitrogen compound metabolic process	304	0.0338548	0.177817
					GO:0004520	endodeoxyribonuclease activity	6	0.309013	0.865235	GO:1901135	carbohydrate derivative metabolic process	35	0.0360631	0.187661
					GO:0016860	intramolecular oxidoreductase activity	6	0.309013	0.865235	GO:0007049	cell cycle	5	0.0418351	0.209526
					GO:0016861	intramolecular oxidoreductase activity, interconverting aldoses and ketoses	6	0.309013	0.865235	GO:0015992	proton transport	5	0.0418351	0.209526
					GO:0016627	oxidoreductase activity, acting on the CH-CH group of donors	12	0.333987	0.878289	GO:1902600	hydrogen ion transmembrane transport	5	0.0418351	0.209526
					GO:0016407	acetyltransferase activity	7	0.337537	0.878289	GO:0006725	cellular aromatic compound metabolic process	302	0.0420838	0.209526
					GO:0017111	nucleoside-triphosphatase activity	62	0.351164	0.878289	GO:0008610	lipid biosynthetic process	13	0.042129	0.209526
					GO:0008079	translation termination factor activity	3	0.353649	0.878289	GO:0022613	ribonucleoprotein complex biogenesis	11	0.0464842	0.229159
					GO:0008172	S-methyltransferase activity	3	0.353649	0.878289	GO:0072527	pyrimidine-containing compound metabolic process	16	0.047974	0.229861
					GO:0005515	protein binding	14	0.363962	0.878289	GO:0009141	nucleoside triphosphate metabolic process	49	0.0481622	0.229861
					GO:0004540	ribonuclease activity	4	0.395169	0.878289	GO:0006576	cellular biogenic amine metabolic process	9	0.0498987	0.229861
					GO:0016645	oxidoreductase activity, acting on the CH-NH group of donors	4	0.395169	0.878289	GO:0006778	porphyrin-containing compound metabolic process	9	0.0498987	0.229861
					GO:0016755	transferase activity, transferring amino-acyl groups	4	0.395169	0.878289	GO:0009145	purine nucleoside triphosphate biosynthetic process	9	0.0498987	0.229861
					GO:0016882	cyclo-ligase activity	4	0.395169	0.878289	GO:0009201	ribonucleoside triphosphate biosynthetic process	9	0.0498987	0.229861
					GO:0019829	cation-transporting ATPase activity	4	0.395169	0.878289	GO:0009206	purine ribonucleoside triphosphate biosynthetic process	9	0.0498987	0.229861
					GO:0042625	ATPase coupled ion transmembrane transporter activity	4	0.395169	0.878289	GO:0044106	cellular amine metabolic process	9	0.0498987	0.229861
					GO:0016887	ATPase activity	17	0.400366	0.878289	GO:0006551	leucine metabolic process	4	0.0790219	0.341618
					GO:0042623	ATPase activity, coupled	17	0.400366	0.878289	GO:0006566	threonine metabolic process	4	0.0790219	0.341618
					GO:0015103	inorganic anion transmembrane transporter activity	5	0.42325	0.878289	GO:0006768	biotin metabolic process	4	0.0790219	0.341618
					GO:0016859	cis-trans isomerase activity	6	0.444396	0.878289	GO:0009132	nucleoside diphosphate metabolic process	4	0.0790219	0.341618
					GO:0034061	DNA polymerase activity	6	0.444396	0.878289	GO:0009147	pyrimidine nucleoside triphosphate metabolic process	4	0.0790219	0.341618
					GO:0016620	oxidoreductase activity, acting on the aldehyde or oxo group of donors, NAD or NADP as acceptor	8	0.47558	0.878289	GO:0015985	energy coupled proton transport, down electrochemical gradient	4	0.0790219	0.341618
					GO:0005215	transporter activity	75	0.485689	0.878289	GO:0015986	ATP synthesis coupled proton transport	4	0.0790219	0.341618
					GO:0015075	ion transmembrane transporter activity	30	0.501456	0.878289	GO:0022402	cell cycle process	4	0.0790219	0.341618
					GO:0000702	oxidized base lesion DNA N-glycosylase activity	1	0.526875	0.878289	GO:0016070	RNA metabolic process	103	0.0843675	0.342524
					GO:0003905	alkylbase DNA N-glycosylase activity	1	0.526875	0.878289	GO:0006206	pyrimidine nucleobase metabolic process	6	0.0847169	0.342524
					GO:0003909	DNA ligase activity	1	0.526875	0.878289	GO:0006568	tryptophan metabolic process	6	0.0847169	0.342524
					GO:0004003	ATP-dependent DNA helicase activity	1	0.526875	0.878289	GO:0006586	indolalkylamine metabolic process	6	0.0847169	0.342524
					GO:0004311	farnesyltranstransferase activity	1	0.526875	0.878289	GO:0034613	cellular protein localization	6	0.0847169	0.342524
					GO:0004325	ferrochelatase activity	1	0.526875	0.878289	GO:0042430	indole-containing compound metabolic process	6	0.0847169	0.342524
					GO:0004337	geranyltranstransferase activity	1	0.526875	0.878289	GO:0046112	nucleobase biosynthetic process	6	0.0847169	0.342524
					GO:0004549	tRNA-specific ribonuclease activity	1	0.526875	0.878289	GO:0051641	cellular localization	6	0.0847169	0.342524
					GO:0004779	sulfate adenylyltransferase activity	1	0.526875	0.878289	GO:0070727	cellular macromolecule localization	6	0.0847169	0.342524
					GO:0008026	ATP-dependent helicase activity	1	0.526875	0.878289	GO:0009144	purine nucleoside triphosphate metabolic process	46	0.0875377	0.346452
					GO:0008094	DNA-dependent ATPase activity	1	0.526875	0.878289	GO:0009199	ribonucleoside triphosphate metabolic process	46	0.0875377	0.346452
					GO:0008235	metalloexopeptidase activity	1	0.526875	0.878289	GO:0009205	purine ribonucleoside triphosphate metabolic process	46	0.0875377	0.346452
					GO:0008410	CoA-transferase activity	1	0.526875	0.878289	GO:0009066	aspartate family amino acid metabolic process	11	0.0917792	0.360699
					GO:0009041	uridylate kinase activity	1	0.526875	0.878289	GO:0009308	amine metabolic process	9	0.106512	0.412825
					GO:0015114	phosphate ion transmembrane transporter activity	1	0.526875	0.878289	GO:0042254	ribosome biogenesis	9	0.106512	0.412825
					GO:0015116	sulfate transmembrane transporter activity	1	0.526875	0.878289	GO:0006730	one-carbon metabolic process	30	0.117818	0.451049
					GO:0015144	carbohydrate transmembrane transporter activity	1	0.526875	0.878289	GO:0006139	nucleobase-containing compound metabolic process	260	0.117979	0.451049
					GO:0015145	monosaccharide transmembrane transporter activity	1	0.526875	0.878289	GO:0009072	aromatic amino acid family metabolic process	7	0.123151	0.467642
					GO:0015149	hexose transmembrane transporter activity	1	0.526875	0.878289	GO:0032787	monocarboxylic acid metabolic process	16	0.126749	0.478073
					GO:0015297	antiporter activity	1	0.526875	0.878289	GO:0009605	response to external stimulus	10	0.132118	0.490271
					GO:0015929	hexosaminidase activity	1	0.526875	0.878289	GO:0051186	cofactor metabolic process	36	0.132143	0.490271
					GO:0016211	ammonia ligase activity	1	0.526875	0.878289	GO:0006563	L-serine metabolic process	5	0.140337	0.490271
					GO:0016649	oxidoreductase activity, acting on the CH-NH group of donors, quinone or similar compound as acceptor	1	0.526875	0.878289	GO:0008654	phospholipid biosynthetic process	5	0.140337	0.490271
					GO:0016661	oxidoreductase activity, acting on other nitrogenous compounds as donors	1	0.526875	0.878289	GO:0019856	pyrimidine nucleobase biosynthetic process	5	0.140337	0.490271
					GO:0016802	trialkylsulfonium hydrolase activity	1	0.526875	0.878289	GO:0072528	pyrimidine-containing compound biosynthetic process	5	0.140337	0.490271
					GO:0016812	hydrolase activity, acting on carbon-nitrogen (but not peptide) bonds, in cyclic amides	1	0.526875	0.878289	GO:0033013	tetrapyrrole metabolic process	21	0.145833	0.490271
					GO:0016869	intramolecular transferase activity, transferring amino groups	1	0.526875	0.878289	GO:0000910	cytokinesis	3	0.149175	0.490271
					GO:0016880	acid-ammonia (or amide) ligase activity	1	0.526875	0.878289	GO:0006144	purine nucleobase metabolic process	3	0.149175	0.490271
					GO:0016886	ligase activity, forming phosphoric ester bonds	1	0.526875	0.878289	GO:0006549	isoleucine metabolic process	3	0.149175	0.490271
					GO:0016889	endodeoxyribonuclease activity, producing 3'-phosphomonoesters	1	0.526875	0.878289	GO:0006595	polyamine metabolic process	3	0.149175	0.490271
					GO:0030234	enzyme regulator activity	1	0.526875	0.878289	GO:0006722	triterpenoid metabolic process	3	0.149175	0.490271
					GO:0030580	quinone cofactor methyltransferase activity	1	0.526875	0.878289	GO:0009148	pyrimidine nucleoside triphosphate biosynthetic process	3	0.149175	0.490271
					GO:0030611	arsenate reductase activity	1	0.526875	0.878289	GO:0009200	deoxyribonucleoside triphosphate metabolic process	3	0.149175	0.490271
					GO:0030695	GTPase regulator activity	1	0.526875	0.878289	GO:0009211	pyrimidine deoxyribonucleoside triphosphate metabolic process	3	0.149175	0.490271
					GO:0042083	5,10-methylenetetrahydrofolate-dependent methyltransferase activity	1	0.526875	0.878289	GO:0015988	energy coupled proton transmembrane transport, against electrochemical gradient	3	0.149175	0.490271
					GO:0051002	ligase activity, forming nitrogen-metal bonds	1	0.526875	0.878289	GO:0019742	pentacyclic triterpenoid metabolic process	3	0.149175	0.490271
					GO:0051003	ligase activity, forming nitrogen-metal bonds, forming coordination complexes	1	0.526875	0.878289	GO:0019744	hopanoid metabolic process	3	0.149175	0.490271
					GO:0051119	sugar transmembrane transporter activity	1	0.526875	0.878289	GO:0032506	cytokinetic process	3	0.149175	0.490271
					GO:0051748	UTP-monosaccharide-1-phosphate uridylyltransferase activity	1	0.526875	0.878289	GO:0042440	pigment metabolic process	3	0.149175	0.490271
					GO:0052592	oxidoreductase activity, acting on CH or CH2 groups, with an iron-sulfur protein as acceptor	1	0.526875	0.878289	GO:0043094	cellular metabolic compound salvage	3	0.149175	0.490271
					GO:0060589	nucleoside-triphosphatase regulator activity	1	0.526875	0.878289	GO:0046148	pigment biosynthetic process	3	0.149175	0.490271
					GO:0070035	purine NTP-dependent helicase activity	1	0.526875	0.878289	GO:1901607	alpha-amino acid biosynthetic process	8	0.156875	0.512579
					GO:0098772	molecular function regulator	1	0.526875	0.878289	GO:0033554	cellular response to stress	19	0.170361	0.553428
					GO:1901476	carbohydrate transporter activity	1	0.526875	0.878289	GO:0019439	aromatic compound catabolic process	38	0.182767	0.573827
					GO:1901682	sulfur compound transmembrane transporter activity	1	0.526875	0.878289	GO:0034655	nucleobase-containing compound catabolic process	38	0.182767	0.573827
					GO:0004152	dihydroorotate dehydrogenase activity	2	0.540299	0.878289	GO:0044270	cellular nitrogen compound catabolic process	38	0.182767	0.573827
					GO:0008144	drug binding	2	0.540299	0.878289	GO:0046700	heterocycle catabolic process	38	0.182767	0.573827
					GO:0016615	malate dehydrogenase activity	2	0.540299	0.878289	GO:0071702	organic substance transport	38	0.182767	0.573827
					GO:0016703	oxidoreductase activity, acting on single donors with incorporation of molecular oxygen, incorporation of one atom of oxygen (internal monooxygenases or internal mixed function oxidases)	2	0.540299	0.878289	GO:1901361	organic cyclic compound catabolic process	38	0.182767	0.573827
					GO:0016726	oxidoreductase activity, acting on CH or CH2 groups, NAD or NADP as acceptor	2	0.540299	0.878289	GO:0006525	arginine metabolic process	6	0.187854	0.58328
					GO:0016748	succinyltransferase activity	2	0.540299	0.878289	GO:0034622	cellular macromolecular complex assembly	6	0.187854	0.58328
					GO:0016799	hydrolase activity, hydrolyzing N-glycosyl compounds	2	0.540299	0.878289	GO:0071840	cellular component organization or biogenesis	34	0.189675	0.585701
					GO:0016833	oxo-acid-lyase activity	2	0.540299	0.878289	GO:0006790	sulfur compound metabolic process	17	0.199553	0.609503
					GO:0016838	carbon-oxygen lyase activity, acting on phosphates	2	0.540299	0.878289	GO:0051188	cofactor biosynthetic process	17	0.199553	0.609503
					GO:0016891	endoribonuclease activity, producing 5'-phosphomonoesters	2	0.540299	0.878289	GO:0044085	cellular component biogenesis	22	0.209517	0.631908
					GO:0043566	structure-specific DNA binding	2	0.540299	0.878289	GO:0009143	nucleoside triphosphate catabolic process	37	0.214759	0.631908
					GO:0070567	cytidylyltransferase activity	2	0.540299	0.878289	GO:0009146	purine nucleoside triphosphate catabolic process	37	0.214759	0.631908
					GO:0016835	carbon-oxygen lyase activity	16	0.546146	0.878289	GO:0009203	ribonucleoside triphosphate catabolic process	37	0.214759	0.631908
					GO:0022891	substrate-specific transmembrane transporter activity	39	0.547095	0.878289	GO:0009207	purine ribonucleoside triphosphate catabolic process	37	0.214759	0.631908
					GO:0016646	oxidoreductase activity, acting on the CH-NH group of donors, NAD or NADP as acceptor	3	0.550356	0.878289	GO:0046434	organophosphate catabolic process	37	0.214759	0.631908
					GO:0016841	ammonia-lyase activity	3	0.550356	0.878289	GO:1901292	nucleoside phosphate catabolic process	37	0.214759	0.631908
					GO:0016846	carbon-sulfur lyase activity	3	0.550356	0.878289	GO:0006886	intracellular protein transport	4	0.227769	0.656306
					GO:0019238	cyclohydrolase activity	3	0.550356	0.878289	GO:0046907	intracellular transport	4	0.227769	0.656306
					GO:0016787	hydrolase activity	154	0.572149	0.886692	GO:0051301	cell division	4	0.227769	0.656306
					GO:0016701	oxidoreductase activity, acting on single donors with incorporation of molecular oxygen	6	0.572628	0.886692	GO:0051649	establishment of localization in cell	4	0.227769	0.656306
					GO:0004386	helicase activity	7	0.578653	0.886692	GO:0006631	fatty acid metabolic process	11	0.236288	0.656306
					GO:0008757	S-adenosylmethionine-dependent methyltransferase activity	7	0.578653	0.886692	GO:0006553	lysine metabolic process	5	0.279386	0.656306
					GO:0016820	hydrolase activity, acting on acid anhydrides, catalyzing transmembrane movement of substances	7	0.578653	0.886692	GO:0009085	lysine biosynthetic process	5	0.279386	0.656306
					GO:0034062	RNA polymerase activity	7	0.578653	0.886692	GO:0009129	pyrimidine nucleoside monophosphate metabolic process	5	0.279386	0.656306
					GO:0042626	ATPase activity, coupled to transmembrane movement of substances	7	0.578653	0.886692	GO:0009130	pyrimidine nucleoside monophosphate biosynthetic process	5	0.279386	0.656306
					GO:0043492	ATPase activity, coupled to movement of substances	7	0.578653	0.886692	GO:0015672	monovalent inorganic cation transport	5	0.279386	0.656306
					GO:0016616	oxidoreductase activity, acting on the CH-OH group of donors, NAD or NADP as acceptor	10	0.594414	0.906335	GO:0043623	cellular protein complex assembly	5	0.279386	0.656306
					GO:0051540	metal cluster binding	32	0.619508	0.939944	GO:0000278	mitotic cell cycle	2	0.281441	0.656306
					GO:0008324	cation transmembrane transporter activity	19	0.630501	0.951933	GO:0000281	mitotic cytokinesis	2	0.281441	0.656306
					GO:0008509	anion transmembrane transporter activity	6	0.683885	0.988029	GO:0000917	barrier septum assembly	2	0.281441	0.656306
					GO:0022890	inorganic cation transmembrane transporter activity	17	0.688723	0.988029	GO:0001522	pseudouridine synthesis	2	0.281441	0.656306
					GO:0046872	metal ion binding	73	0.691395	0.988029	GO:0006213	pyrimidine nucleoside metabolic process	2	0.281441	0.656306
					GO:0016301	kinase activity	20	0.693718	0.988029	GO:0006221	pyrimidine nucleotide biosynthetic process	2	0.281441	0.656306
					GO:0016780	phosphotransferase activity, for other substituted phosphate groups	3	0.705544	0.988029	GO:0006222	UMP biosynthetic process	2	0.281441	0.656306
					GO:0004521	endoribonuclease activity	2	0.726949	0.988029	GO:0006354	DNA-templated transcription, elongation	2	0.281441	0.656306
					GO:0008493	tetracycline transporter activity	2	0.726949	0.988029	GO:0006573	valine metabolic process	2	0.281441	0.656306
					GO:0016421	CoA carboxylase activity	2	0.726949	0.988029	GO:0006596	polyamine biosynthetic process	2	0.281441	0.656306
					GO:0016635	oxidoreductase activity, acting on the CH-CH group of donors, quinone or related compound as acceptor	2	0.726949	0.988029	GO:0006783	heme biosynthetic process	2	0.281441	0.656306
					GO:0016868	intramolecular transferase activity, phosphotransferases	2	0.726949	0.988029	GO:0008299	isoprenoid biosynthetic process	2	0.281441	0.656306
					GO:0016885	ligase activity, forming carbon-carbon bonds	2	0.726949	0.988029	GO:0008653	lipopolysaccharide metabolic process	2	0.281441	0.656306
					GO:0019534	toxin transporter activity	2	0.726949	0.988029	GO:0009103	lipopolysaccharide biosynthetic process	2	0.281441	0.656306
					GO:0042895	antibiotic transporter activity	2	0.726949	0.988029	GO:0009202	deoxyribonucleoside triphosphate biosynthetic process	2	0.281441	0.656306
					GO:0070569	uridylyltransferase activity	2	0.726949	0.988029	GO:0009212	pyrimidine deoxyribonucleoside triphosphate biosynthetic process	2	0.281441	0.656306
					GO:0090484	drug transporter activity	2	0.726949	0.988029	GO:0009218	pyrimidine ribonucleotide metabolic process	2	0.281441	0.656306
					GO:0022857	transmembrane transporter activity	52	0.74853	0.988029	GO:0009220	pyrimidine ribonucleotide biosynthetic process	2	0.281441	0.656306
					GO:0015399	primary active transmembrane transporter activity	13	0.749061	0.988029	GO:0009653	anatomical structure morphogenesis	2	0.281441	0.656306
					GO:0015405	P-P-bond-hydrolysis-driven transmembrane transporter activity	13	0.749061	0.988029	GO:0016108	tetraterpenoid metabolic process	2	0.281441	0.656306
					GO:0016836	hydro-lyase activity	10	0.754522	0.988029	GO:0016109	tetraterpenoid biosynthetic process	2	0.281441	0.656306
					GO:0004519	endonuclease activity	8	0.761692	0.988029	GO:0016114	terpenoid biosynthetic process	2	0.281441	0.656306
					GO:0060089	molecular transducer activity	6	0.774084	0.988029	GO:0032502	developmental process	2	0.281441	0.656306
					GO:0003690	double-stranded DNA binding	1	0.776309	0.988029	GO:0032989	cellular component morphogenesis	2	0.281441	0.656306
					GO:0004185	serine-type carboxypeptidase activity	1	0.776309	0.988029	GO:0042168	heme metabolic process	2	0.281441	0.656306
					GO:0005310	dicarboxylic acid transmembrane transporter activity	1	0.776309	0.988029	GO:0043102	amino acid salvage	2	0.281441	0.656306
					GO:0008171	O-methyltransferase activity	1	0.776309	0.988029	GO:0044764	multi-organism cellular process	2	0.281441	0.656306
					GO:0008194	UDP-glycosyltransferase activity	1	0.776309	0.988029	GO:0044767	single-organism developmental process	2	0.281441	0.656306
					GO:0008907	integrase activity	1	0.776309	0.988029	GO:0046049	UMP metabolic process	2	0.281441	0.656306
					GO:0016641	oxidoreductase activity, acting on the CH-NH2 group of donors, oxygen as acceptor	1	0.776309	0.988029	GO:0046131	pyrimidine ribonucleoside metabolic process	2	0.281441	0.656306
					GO:0016706	oxidoreductase activity, acting on paired donors, with incorporation or reduction of molecular oxygen, 2-oxoglutarate as one donor, and incorporation of one atom each of oxygen into both donors	1	0.776309	0.988029	GO:0046132	pyrimidine ribonucleoside biosynthetic process	2	0.281441	0.656306
					GO:0016727	oxidoreductase activity, acting on CH or CH2 groups, oxygen as acceptor	1	0.776309	0.988029	GO:0046134	pyrimidine nucleoside biosynthetic process	2	0.281441	0.656306
					GO:0016778	diphosphotransferase activity	1	0.776309	0.988029	GO:0048856	anatomical structure development	2	0.281441	0.656306
					GO:0016790	thiolester hydrolase activity	1	0.776309	0.988029	GO:0048869	cellular developmental process	2	0.281441	0.656306
					GO:0016801	hydrolase activity, acting on ether bonds	1	0.776309	0.988029	GO:0061640	cytoskeleton-dependent cytokinesis	2	0.281441	0.656306
					GO:0016894	endonuclease activity, active with either ribo- or deoxyribonucleic acids and producing 3'-phosphomonoesters	1	0.776309	0.988029	GO:0090529	cell septum assembly	2	0.281441	0.656306
					GO:0046912	transferase activity, transferring acyl groups, acyl groups converted into alkyl on transfer	1	0.776309	0.988029	GO:1902410	mitotic cytokinetic process	2	0.281441	0.656306
					GO:0051184	cofactor transporter activity	1	0.776309	0.988029	GO:1903047	mitotic cell cycle process	2	0.281441	0.656306
					GO:0051213	dioxygenase activity	1	0.776309	0.988029	GO:1903509	liposaccharide metabolic process	2	0.281441	0.656306
					GO:0070008	serine-type exopeptidase activity	1	0.776309	0.988029	GO:0009108	coenzyme biosynthetic process	14	0.294381	0.683645
					GO:0016638	oxidoreductase activity, acting on the CH-NH2 group of donors	4	0.796736	1	GO:0043412	macromolecule modification	38	0.313841	0.724793
					GO:0016814	hydrolase activity, acting on carbon-nitrogen (but not peptide) bonds, in cyclic amidines	4	0.796736	1	GO:0006461	protein complex assembly	6	0.317258	0.724793
					GO:0016614	oxidoreductase activity, acting on CH-OH group of donors	13	0.805188	1	GO:0070271	protein complex biogenesis	6	0.317258	0.724793
					GO:0015036	disulfide oxidoreductase activity	3	0.815655	1	GO:0071822	protein complex subunit organization	6	0.317258	0.724793
					GO:0016903	oxidoreductase activity, acting on the aldehyde or oxo group of donors	8	0.826792	1	GO:0000096	sulfur amino acid metabolic process	7	0.346964	0.765179
					GO:0004518	nuclease activity	20	0.835734	1	GO:0043933	macromolecular complex subunit organization	7	0.346964	0.765179
					GO:0015291	secondary active transmembrane transporter activity	6	0.843353	1	GO:0065003	macromolecular complex assembly	7	0.346964	0.765179
					GO:0016758	transferase activity, transferring hexosyl groups	2	0.844677	1	GO:0006766	vitamin metabolic process	24	0.353149	0.765179
					GO:0016782	transferase activity, transferring sulfur-containing groups	2	0.844677	1	GO:0006767	water-soluble vitamin metabolic process	24	0.353149	0.765179
					GO:0016857	racemase and epimerase activity, acting on carbohydrates and derivatives	2	0.844677	1	GO:0006779	porphyrin-containing compound biosynthetic process	3	0.359634	0.765179
					GO:0016893	endonuclease activity, active with either ribo- or deoxyribonucleic acids and producing 5'-phosphomonoesters	2	0.844677	1	GO:0033014	tetrapyrrole biosynthetic process	3	0.359634	0.765179
					GO:0016791	phosphatase activity	4	0.869427	1	GO:0033692	cellular polysaccharide biosynthetic process	3	0.359634	0.765179
					GO:0016854	racemase and epimerase activity	4	0.869427	1	GO:0034637	cellular carbohydrate biosynthetic process	3	0.359634	0.765179
					GO:0019842	vitamin binding	8	0.877093	1	GO:0042546	cell wall biogenesis	3	0.359634	0.765179
					GO:0043168	anion binding	7	0.884962	1	GO:0034645	cellular macromolecule biosynthetic process	88	0.399742	0.765179
					GO:0004497	monooxygenase activity	3	0.888523	1	GO:0006743	ubiquinone metabolic process	4	0.402634	0.765179
					GO:0004180	carboxypeptidase activity	1	0.894314	1	GO:0009173	pyrimidine ribonucleoside monophosphate metabolic process	4	0.402634	0.765179
					GO:0008236	serine-type peptidase activity	1	0.894314	1	GO:0009174	pyrimidine ribonucleoside monophosphate biosynthetic process	4	0.402634	0.765179
					GO:0008374	O-acyltransferase activity	1	0.894314	1	GO:0042180	cellular ketone metabolic process	4	0.402634	0.765179
					GO:0015662	ATPase activity, coupled to transmembrane movement of ions, phosphorylative mechanism	1	0.894314	1	GO:1901661	quinone metabolic process	4	0.402634	0.765179
					GO:0016668	oxidoreductase activity, acting on a sulfur group of donors, NAD(P) as acceptor	1	0.894314	1	GO:0044248	cellular catabolic process	39	0.421505	0.765179
					GO:0016783	sulfurtransferase activity	1	0.894314	1	GO:0000097	sulfur amino acid biosynthetic process	5	0.431939	0.765179
					GO:0017171	serine hydrolase activity	1	0.894314	1	GO:0009067	aspartate family amino acid biosynthetic process	5	0.431939	0.765179
					GO:0016667	oxidoreductase activity, acting on a sulfur group of donors	5	0.905266	1	GO:0016072	rRNA metabolic process	5	0.431939	0.765179
					GO:0016788	hydrolase activity, acting on ester bonds	28	0.909869	1	GO:0044272	sulfur compound biosynthetic process	5	0.431939	0.765179
					GO:0016209	antioxidant activity	4	0.918476	1	GO:0009059	macromolecule biosynthetic process	88	0.434434	0.765179
					GO:0022804	active transmembrane transporter activity	21	0.920107	1	GO:0006547	histidine metabolic process	6	0.454149	0.765179
					GO:0016773	phosphotransferase activity, alcohol group as acceptor	7	0.921979	1	GO:0006644	phospholipid metabolic process	6	0.454149	0.765179
					GO:0004672	protein kinase activity	6	0.930262	1	GO:0052803	imidazole-containing compound metabolic process	6	0.454149	0.765179
					GO:0004673	protein histidine kinase activity	6	0.930262	1	GO:0018130	heterocycle biosynthetic process	89	0.473622	0.765179
					GO:0016775	phosphotransferase activity, nitrogenous group as acceptor	6	0.930262	1	GO:0006464	cellular protein modification process	16	0.484956	0.765179
					GO:0016811	hydrolase activity, acting on carbon-nitrogen (but not peptide) bonds, in linear amides	6	0.930262	1	GO:0036211	protein modification process	16	0.484956	0.765179
					GO:0046914	transition metal ion binding	45	0.944242	1	GO:0009069	serine family amino acid metabolic process	8	0.487148	0.765179
					GO:0016810	hydrolase activity, acting on carbon-nitrogen (but not peptide) bonds	11	0.948025	1	GO:0043648	dicarboxylic acid metabolic process	8	0.487148	0.765179
					GO:0004601	peroxidase activity	1	0.950102	1	GO:0000451	rRNA 2'-O-methylation	1	0.530667	0.765179
					GO:0005381	iron ion transmembrane transporter activity	1	0.950102	1	GO:0001897	cytolysis by symbiont of host cells	1	0.530667	0.765179
					GO:0008514	organic anion transmembrane transporter activity	1	0.950102	1	GO:0001906	cell killing	1	0.530667	0.765179
					GO:0016684	oxidoreductase activity, acting on peroxide as acceptor	1	0.950102	1	GO:0001907	killing by symbiont of host cells	1	0.530667	0.765179
					GO:0016855	racemase and epimerase activity, acting on amino acids and derivatives	1	0.950102	1	GO:0002097	tRNA wobble base modification	1	0.530667	0.765179
					GO:0036361	racemase activity, acting on amino acids and derivatives	1	0.950102	1	GO:0006041	glucosamine metabolic process	1	0.530667	0.765179
					GO:0043565	sequence-specific DNA binding	1	0.950102	1	GO:0006067	ethanol metabolic process	1	0.530667	0.765179
					GO:0046943	carboxylic acid transmembrane transporter activity	1	0.950102	1	GO:0006090	pyruvate metabolic process	1	0.530667	0.765179
					GO:0047661	amino-acid racemase activity	1	0.950102	1	GO:0006353	DNA-templated transcription, termination	1	0.530667	0.765179
					GO:0016798	hydrolase activity, acting on glycosyl bonds	4	0.950308	1	GO:0006366	transcription from RNA polymerase II promoter	1	0.530667	0.765179
					GO:0042578	phosphoric ester hydrolase activity	4	0.950308	1	GO:0006368	transcription elongation from RNA polymerase II promoter	1	0.530667	0.765179
					GO:0005275	amine transmembrane transporter activity	2	0.95368	1	GO:0006401	RNA catabolic process	1	0.530667	0.765179
					GO:0046915	transition metal ion transmembrane transporter activity	2	0.95368	1	GO:0006417	regulation of translation	1	0.530667	0.765179
					GO:0048037	cofactor binding	51	0.961252	1	GO:0006448	regulation of translational elongation	1	0.530667	0.765179
					GO:0016705	oxidoreductase activity, acting on paired donors, with incorporation or reduction of molecular oxygen	3	0.962269	1	GO:0006473	protein acetylation	1	0.530667	0.765179
					GO:0008170	N-methyltransferase activity	2	0.975399	1	GO:0006486	protein glycosylation	1	0.530667	0.765179
					GO:0001882	nucleoside binding	1	0.976458	1	GO:0006526	arginine biosynthetic process	1	0.530667	0.765179
					GO:0004553	hydrolase activity, hydrolyzing O-glycosyl compounds	1	0.976458	1	GO:0006541	glutamine metabolic process	1	0.530667	0.765179
					GO:0015932	nucleobase-containing compound transmembrane transporter activity	1	0.976458	1	GO:0006570	tyrosine metabolic process	1	0.530667	0.765179
					GO:0022803	passive transmembrane transporter activity	1	0.976458	1	GO:0006797	polyphosphate metabolic process	1	0.530667	0.765179
					GO:0003676	nucleic acid binding	158	0.98423	1	GO:0006801	superoxide metabolic process	1	0.530667	0.765179
					GO:0046873	metal ion transmembrane transporter activity	3	0.988153	1	GO:0008643	carbohydrate transport	1	0.530667	0.765179
					GO:0000988	transcription factor activity, protein binding	1	0.9889	1	GO:0008645	hexose transport	1	0.530667	0.765179
					GO:0000990	transcription factor activity, core RNA polymerase binding	1	0.9889	1	GO:0009070	serine family amino acid biosynthetic process	1	0.530667	0.765179
					GO:0000996	core DNA-dependent RNA polymerase binding promoter specificity activity	1	0.9889	1	GO:0009084	glutamine family amino acid biosynthetic process	1	0.530667	0.765179
					GO:0005342	organic acid transmembrane transporter activity	1	0.9889	1	GO:0009100	glycoprotein metabolic process	1	0.530667	0.765179
					GO:0050662	coenzyme binding	14	0.995067	1	GO:0009101	glycoprotein biosynthetic process	1	0.530667	0.765179
					GO:0016491	oxidoreductase activity	78	0.997625	1	GO:0009109	coenzyme catabolic process	1	0.530667	0.765179
					GO:0001071	nucleic acid binding transcription factor activity	31	0.998079	1	GO:0009113	purine nucleobase biosynthetic process	1	0.530667	0.765179
					GO:0016651	oxidoreductase activity, acting on NAD(P)H	2	0.999998	1	GO:0009133	nucleoside diphosphate biosynthetic process	1	0.530667	0.765179
					GO:0003677	DNA binding	15	0.999999	1	GO:0009138	pyrimidine nucleoside diphosphate metabolic process	1	0.530667	0.765179
					GO:0004871	signal transducer activity	8	1	1	GO:0009139	pyrimidine nucleoside diphosphate biosynthetic process	1	0.530667	0.765179
										GO:0009157	deoxyribonucleoside monophosphate biosynthetic process	1	0.530667	0.765179
										GO:0009162	deoxyribonucleoside monophosphate metabolic process	1	0.530667	0.765179
										GO:0009176	pyrimidine deoxyribonucleoside monophosphate metabolic process	1	0.530667	0.765179
										GO:0009177	pyrimidine deoxyribonucleoside monophosphate biosynthetic process	1	0.530667	0.765179
										GO:0009186	deoxyribonucleoside diphosphate metabolic process	1	0.530667	0.765179
										GO:0009189	deoxyribonucleoside diphosphate biosynthetic process	1	0.530667	0.765179
										GO:0009196	pyrimidine deoxyribonucleoside diphosphate metabolic process	1	0.530667	0.765179
										GO:0009197	pyrimidine deoxyribonucleoside diphosphate biosynthetic process	1	0.530667	0.765179
										GO:0009208	pyrimidine ribonucleoside triphosphate metabolic process	1	0.530667	0.765179
										GO:0009209	pyrimidine ribonucleoside triphosphate biosynthetic process	1	0.530667	0.765179
										GO:0009233	menaquinone metabolic process	1	0.530667	0.765179
										GO:0009292	genetic transfer	1	0.530667	0.765179
										GO:0009396	folic acid-containing compound biosynthetic process	1	0.530667	0.765179
										GO:0009404	toxin metabolic process	1	0.530667	0.765179
										GO:0009966	regulation of signal transduction	1	0.530667	0.765179
										GO:0010608	posttranscriptional regulation of gene expression	1	0.530667	0.765179
										GO:0010646	regulation of cell communication	1	0.530667	0.765179
										GO:0015669	gas transport	1	0.530667	0.765179
										GO:0015749	monosaccharide transport	1	0.530667	0.765179
										GO:0015893	drug transport	1	0.530667	0.765179
										GO:0016999	antibiotic metabolic process	1	0.530667	0.765179
										GO:0017006	protein-tetrapyrrole linkage	1	0.530667	0.765179
										GO:0017144	drug metabolic process	1	0.530667	0.765179
										GO:0019748	secondary metabolic process	1	0.530667	0.765179
										GO:0019860	uracil metabolic process	1	0.530667	0.765179
										GO:0019988	charged-tRNA amino acid modification	1	0.530667	0.765179
										GO:0022618	ribonucleoprotein complex assembly	1	0.530667	0.765179
										GO:0023051	regulation of signaling	1	0.530667	0.765179
										GO:0031554	regulation of DNA-templated transcription, termination	1	0.530667	0.765179
										GO:0031555	transcriptional attenuation	1	0.530667	0.765179
										GO:0031640	killing of cells of other organism	1	0.530667	0.765179
										GO:0032012	regulation of ARF protein signal transduction	1	0.530667	0.765179
										GO:0032268	regulation of cellular protein metabolic process	1	0.530667	0.765179
										GO:0033609	oxalate metabolic process	1	0.530667	0.765179
										GO:0034248	regulation of cellular amide metabolic process	1	0.530667	0.765179
										GO:0035821	modification of morphology or physiology of other organism	1	0.530667	0.765179
										GO:0042398	cellular modified amino acid biosynthetic process	1	0.530667	0.765179
										GO:0042493	response to drug	1	0.530667	0.765179
										GO:0043096	purine nucleobase salvage	1	0.530667	0.765179
										GO:0043101	purine-containing compound salvage	1	0.530667	0.765179
										GO:0043244	regulation of protein complex disassembly	1	0.530667	0.765179
										GO:0043413	macromolecule glycosylation	1	0.530667	0.765179
										GO:0043543	protein acylation	1	0.530667	0.765179
										GO:0044003	modification by symbiont of host morphology or physiology	1	0.530667	0.765179
										GO:0044004	disruption by symbiont of host cell	1	0.530667	0.765179
										GO:0044265	cellular macromolecule catabolic process	1	0.530667	0.765179
										GO:0044364	disruption of cells of other organism	1	0.530667	0.765179
										GO:0044403	symbiosis, encompassing mutualism through parasitism	1	0.530667	0.765179
										GO:0044419	interspecies interaction between organisms	1	0.530667	0.765179
										GO:0046578	regulation of Ras protein signal transduction	1	0.530667	0.765179
										GO:0048583	regulation of response to stimulus	1	0.530667	0.765179
										GO:0051056	regulation of small GTPase mediated signal transduction	1	0.530667	0.765179
										GO:0051128	regulation of cellular component organization	1	0.530667	0.765179
										GO:0051187	cofactor catabolic process	1	0.530667	0.765179
										GO:0051246	regulation of protein metabolic process	1	0.530667	0.765179
										GO:0051604	protein maturation	1	0.530667	0.765179
										GO:0051701	interaction with host	1	0.530667	0.765179
										GO:0051715	cytolysis in other organism	1	0.530667	0.765179
										GO:0051801	cytolysis in other organism involved in symbiotic interaction	1	0.530667	0.765179
										GO:0051817	modification of morphology or physiology of other organism involved in symbiotic interaction	1	0.530667	0.765179
										GO:0051818	disruption of cells of other organism involved in symbiotic interaction	1	0.530667	0.765179
										GO:0051883	killing of cells in other organism involved in symbiotic interaction	1	0.530667	0.765179
										GO:0070071	proton-transporting two-sector ATPase complex assembly	1	0.530667	0.765179
										GO:0070085	glycosylation	1	0.530667	0.765179
										GO:0070475	rRNA base methylation	1	0.530667	0.765179
										GO:0071806	protein transmembrane transport	1	0.530667	0.765179
										GO:0071826	ribonucleoprotein complex subunit organization	1	0.530667	0.765179
										GO:1901071	glucosamine-containing compound metabolic process	1	0.530667	0.765179
										GO:1902531	regulation of intracellular signal transduction	1	0.530667	0.765179
										GO:0009235	cobalamin metabolic process	12	0.531567	0.765179
										GO:0006950	response to stress	23	0.540465	0.765179
										GO:0001510	RNA methylation	2	0.545973	0.765179
										GO:0006040	amino sugar metabolic process	2	0.545973	0.765179
										GO:0006536	glutamate metabolic process	2	0.545973	0.765179
										GO:0006605	protein targeting	2	0.545973	0.765179
										GO:0006612	protein targeting to membrane	2	0.545973	0.765179
										GO:0006613	cotranslational protein targeting to membrane	2	0.545973	0.765179
										GO:0006996	organelle organization	2	0.545973	0.765179
										GO:0008213	protein alkylation	2	0.545973	0.765179
										GO:0008614	pyridoxine metabolic process	2	0.545973	0.765179
										GO:0009309	amine biosynthetic process	2	0.545973	0.765179
										GO:0018065	protein-cofactor linkage	2	0.545973	0.765179
										GO:0031167	rRNA methylation	2	0.545973	0.765179
										GO:0032776	DNA methylation on cytosine	2	0.545973	0.765179
										GO:0042401	cellular biogenic amine biosynthetic process	2	0.545973	0.765179
										GO:0042559	pteridine-containing compound biosynthetic process	2	0.545973	0.765179
										GO:0042816	vitamin B6 metabolic process	2	0.545973	0.765179
										GO:0044802	single-organism membrane organization	2	0.545973	0.765179
										GO:0061024	membrane organization	2	0.545973	0.765179
										GO:0072657	protein localization to membrane	2	0.545973	0.765179
										GO:0090150	establishment of protein localization to membrane	2	0.545973	0.765179
										GO:1902580	single-organism cellular localization	2	0.545973	0.765179
										GO:1902582	single-organism intracellular transport	2	0.545973	0.765179
										GO:0000271	polysaccharide biosynthetic process	3	0.557432	0.767836
										GO:0006560	proline metabolic process	3	0.557432	0.767836
										GO:0006771	riboflavin metabolic process	3	0.557432	0.767836
										GO:0009089	lysine biosynthetic process via diaminopimelate	3	0.557432	0.767836
										GO:0016051	carbohydrate biosynthetic process	3	0.557432	0.767836
										GO:0042726	flavin-containing compound metabolic process	3	0.557432	0.767836
										GO:0046451	diaminopimelate metabolic process	3	0.557432	0.767836
										GO:0000154	rRNA modification	4	0.566965	0.777156
										GO:0006364	rRNA processing	4	0.566965	0.777156
										GO:0015698	inorganic anion transport	6	0.582771	0.796878
										GO:0006733	oxidoreduction coenzyme metabolic process	7	0.589615	0.80428
										GO:0006281	DNA repair	8	0.595959	0.808592
										GO:0044260	cellular macromolecule metabolic process	208	0.598224	0.808592
										GO:0006732	coenzyme metabolic process	22	0.598531	0.808592
										GO:0016043	cellular component organization	22	0.598531	0.808592
										GO:0006812	cation transport	15	0.631802	0.851493
										GO:0006811	ion transport	32	0.642798	0.86424
										GO:1901362	organic cyclic compound biosynthetic process	81	0.683177	0.914475
										GO:0044765	single-organism transport	45	0.686257	0.914475
										GO:1902578	single-organism localization	45	0.686257	0.914475
										GO:0006974	cellular response to DNA damage stimulus	8	0.691717	0.914475
										GO:0034220	ion transmembrane transport	6	0.693468	0.914475
										GO:0042221	response to chemical	6	0.693468	0.914475
										GO:0072524	pyridine-containing compound metabolic process	5	0.696433	0.914475
										GO:0098655	cation transmembrane transport	5	0.696433	0.914475
										GO:0098660	inorganic ion transmembrane transport	5	0.696433	0.914475
										GO:0098662	inorganic cation transmembrane transport	5	0.696433	0.914475
										GO:0009057	macromolecule catabolic process	4	0.70199	0.917485
										GO:1901615	organic hydroxy compound metabolic process	4	0.70199	0.917485
										GO:0019438	aromatic compound biosynthetic process	80	0.711364	0.920169
										GO:0019359	nicotinamide nucleotide biosynthetic process	3	0.712231	0.920169
										GO:0019363	pyridine nucleotide biosynthetic process	3	0.712231	0.920169
										GO:0071554	cell wall organization or biogenesis	3	0.712231	0.920169
										GO:0072525	pyridine-containing compound biosynthetic process	3	0.712231	0.920169
										GO:0006810	transport	105	0.714826	0.921404
										GO:0009056	catabolic process	44	0.722913	0.929696
										GO:0006817	phosphate ion transport	2	0.732312	0.935362
										GO:0051704	multi-organism process	2	0.732312	0.935362
										GO:0071941	nitrogen cycle metabolic process	2	0.732312	0.935362
										GO:0044712	single-organism catabolic process	39	0.750071	0.94258
										GO:1901575	organic substance catabolic process	43	0.757701	0.94258
										GO:0006022	aminoglycan metabolic process	12	0.762616	0.94258
										GO:0030203	glycosaminoglycan metabolic process	12	0.762616	0.94258
										GO:0000270	peptidoglycan metabolic process	11	0.763857	0.94258
										GO:0005996	monosaccharide metabolic process	9	0.768147	0.94258
										GO:0022607	cellular component assembly	9	0.768147	0.94258
										GO:0045229	external encapsulating structure organization	7	0.776189	0.94258
										GO:0006522	alanine metabolic process	1	0.779892	0.94258
										GO:0006749	glutathione metabolic process	1	0.779892	0.94258
										GO:0006875	cellular metal ion homeostasis	1	0.779892	0.94258
										GO:0009225	nucleotide-sugar metabolic process	1	0.779892	0.94258
										GO:0015009	corrin metabolic process	1	0.779892	0.94258
										GO:0018904	ether metabolic process	1	0.779892	0.94258
										GO:0019276	UDP-N-acetylgalactosamine metabolic process	1	0.779892	0.94258
										GO:0019400	alditol metabolic process	1	0.779892	0.94258
										GO:0019751	polyol metabolic process	1	0.779892	0.94258
										GO:0033353	S-adenosylmethionine cycle	1	0.779892	0.94258
										GO:0034308	primary alcohol metabolic process	1	0.779892	0.94258
										GO:0046498	S-adenosylhomocysteine metabolic process	1	0.779892	0.94258
										GO:0046500	S-adenosylmethionine metabolic process	1	0.779892	0.94258
										GO:0051181	cofactor transport	1	0.779892	0.94258
										GO:0051259	protein oligomerization	1	0.779892	0.94258
										GO:0051276	chromosome organization	1	0.779892	0.94258
										GO:0055065	metal ion homeostasis	1	0.779892	0.94258
										GO:0006575	cellular modified amino acid metabolic process	6	0.782486	0.943684
										GO:0034654	nucleobase-containing compound biosynthetic process	75	0.785458	0.945241
										GO:0032259	methylation	5	0.791151	0.946015
										GO:0042558	pteridine-containing compound metabolic process	5	0.791151	0.946015
										GO:0043414	macromolecule methylation	5	0.791151	0.946015
										GO:0005976	polysaccharide metabolic process	4	0.80335	0.952495
										GO:0006305	DNA alkylation	4	0.80335	0.952495
										GO:0006760	folic acid-containing compound metabolic process	4	0.80335	0.952495
										GO:0022900	electron transport chain	4	0.80335	0.952495
										GO:0019362	pyridine nucleotide metabolic process	3	0.82118	0.967512
										GO:0044264	cellular polysaccharide metabolic process	3	0.82118	0.967512
										GO:0046496	nicotinamide nucleotide metabolic process	3	0.82118	0.967512
										GO:0019318	hexose metabolic process	8	0.835169	0.981935
										GO:0006066	alcohol metabolic process	2	0.848898	0.991851
										GO:0006260	DNA replication	2	0.848898	0.991851
										GO:0015850	organic hydroxy compound transport	2	0.848898	0.991851
										GO:0006820	anion transport	10	0.872623	1
										GO:0051716	cellular response to stimulus	31	0.873044	1
										GO:0005975	carbohydrate metabolic process	18	0.884228	1
										GO:0055085	transmembrane transport	7	0.89112	1
										GO:0006306	DNA methylation	3	0.892694	1
										GO:0006772	thiamine metabolic process	3	0.892694	1
										GO:0006865	amino acid transport	3	0.892694	1
										GO:0042723	thiamine-containing compound metabolic process	3	0.892694	1
										GO:0044728	DNA methylation or demethylation	3	0.892694	1
										GO:0006873	cellular ion homeostasis	1	0.896852	1
										GO:0009078	pyruvate family amino acid metabolic process	1	0.896852	1
										GO:0019835	cytolysis	1	0.896852	1
										GO:0030003	cellular cation homeostasis	1	0.896852	1
										GO:0051606	detection of stimulus	1	0.896852	1
										GO:0055082	cellular chemical homeostasis	1	0.896852	1
										GO:0072593	reactive oxygen species metabolic process	1	0.896852	1
										GO:0098771	inorganic ion homeostasis	1	0.896852	1
										GO:0007154	cell communication	21	0.906319	1
										GO:0065008	regulation of biological quality	16	0.916025	1
										GO:0051179	localization	139	0.920329	1
										GO:0015849	organic acid transport	4	0.922328	1
										GO:0046942	carboxylic acid transport	4	0.922328	1
										GO:0016310	phosphorylation	7	0.926725	1
										GO:0006468	protein phosphorylation	6	0.934368	1
										GO:0009889	regulation of biosynthetic process	3	0.937367	1
										GO:0010468	regulation of gene expression	3	0.937367	1
										GO:0010556	regulation of macromolecule biosynthetic process	3	0.937367	1
										GO:0031323	regulation of cellular metabolic process	3	0.937367	1
										GO:0031326	regulation of cellular biosynthetic process	3	0.937367	1
										GO:0051171	regulation of nitrogen compound metabolic process	3	0.937367	1
										GO:0060255	regulation of macromolecule metabolic process	3	0.937367	1
										GO:0080090	regulation of primary metabolic process	3	0.937367	1
										GO:2000112	regulation of cellular macromolecule biosynthetic process	3	0.937367	1
										GO:0051234	establishment of localization	137	0.937705	1
										GO:0044723	single-organism carbohydrate metabolic process	14	0.94288	1
										GO:0006508	proteolysis	1	0.951699	1
										GO:0015688	iron chelate transport	1	0.951699	1
										GO:0048878	chemical homeostasis	1	0.951699	1
										GO:0050801	ion homeostasis	1	0.951699	1
										GO:0055080	cation homeostasis	1	0.951699	1
										GO:1901678	iron coordination entity transport	1	0.951699	1
										GO:0006304	DNA modification	4	0.95303	1
										GO:0015711	organic anion transport	4	0.95303	1
										GO:0090304	nucleic acid metabolic process	163	0.955827	1
										GO:0030001	metal ion transport	7	0.968754	1
										GO:0044262	cellular carbohydrate metabolic process	4	0.972178	1
										GO:0019725	cellular homeostasis	6	0.973575	1
										GO:0006355	regulation of transcription, DNA-templated	2	0.976638	1
										GO:0019219	regulation of nucleobase-containing compound metabolic process	2	0.976638	1
										GO:0051252	regulation of RNA metabolic process	2	0.976638	1
										GO:1903506	regulation of nucleic acid-templated transcription	2	0.976638	1
										GO:2001141	regulation of RNA biosynthetic process	2	0.976638	1
										GO:0015931	nucleobase-containing compound transport	1	0.977399	1
										GO:0022904	respiratory electron transport chain	1	0.977399	1
										GO:0019222	regulation of metabolic process	3	0.979977	1
										GO:0042592	homeostatic process	6	0.983671	1
										GO:0050896	response to stimulus	49	0.98766	1
										GO:0006006	glucose metabolic process	3	0.988959	1
										GO:0050794	regulation of cellular process	18	0.990564	1
										GO:0071705	nitrogen compound transport	4	0.994761	1
										GO:0050789	regulation of biological process	18	0.995491	1
										GO:0000041	transition metal ion transport	2	0.996821	1
										GO:0006007	glucose catabolic process	2	0.996821	1
										GO:0019320	hexose catabolic process	2	0.996821	1
										GO:0046365	monosaccharide catabolic process	2	0.996821	1
										GO:0007165	signal transduction	11	0.997346	1
										GO:0044700	single organism signaling	11	0.997346	1
										GO:0065007	biological regulation	34	0.997497	1
										GO:0023052	signaling	11	0.998324	1
										GO:0015980	energy derivation by oxidation of organic compounds	7	0.998325	1
										GO:0016052	carbohydrate catabolic process	2	0.998394	1
										GO:0044724	single-organism carbohydrate catabolic process	2	0.998394	1
										GO:0006351	transcription, DNA-templated	42	0.999233	1
										GO:0032774	RNA biosynthetic process	42	0.999233	1
										GO:0097659	nucleic acid-templated transcription	42	0.999233	1
										GO:0006091	generation of precursor metabolites and energy	11	0.999351	1
										GO:0006259	DNA metabolic process	63	0.999784	1
										GO:0044282	small molecule catabolic process	2	0.9998	1
										GO:0045333	cellular respiration	3	0.999873	1
										GO:0055114	oxidation-reduction process	9	0.999997	1
										GO:0006310	DNA recombination	5	1	1

## Sheet: I-1_down-regulated
Table S1: GO enrichment analysis of DEGs within the treatment samples. Terms that are significantly enriched were marked with red.
cellular component					molecular function					biological process
GO ID	Description	Genes	P-value	FDR	GO ID	Description	Genes	P-value	FDR	GO ID	Description	Genes	P-value	FDR
GO:0016020	membrane	45	0.000385347	0.00809228	GO:0016651	oxidoreductase activity, acting on NAD(P)H	19	7.9513e-17	1.04162e-14	GO:0006091	generation of precursor metabolites and energy	20	7.29665e-11	1.33529e-08
GO:0044425	membrane part	34	0.0124134	0.0950177	GO:0003954	NADH dehydrogenase activity	13	1.23011e-12	8.05719e-11	GO:0015980	energy derivation by oxidation of organic compounds	15	3.85211e-09	3.52468e-07
GO:0031224	intrinsic component of membrane	33	0.013574	0.0950177	GO:0016491	oxidoreductase activity	49	5.04451e-12	2.20277e-10	GO:0045333	cellular respiration	12	3.8147e-08	2.32697e-06
GO:0043227	membrane-bounded organelle	2	0.09906	0.520065	GO:0016655	oxidoreductase activity, acting on NAD(P)H, quinone or similar compound as acceptor	9	9.85183e-09	2.58118e-07	GO:0055114	oxidation-reduction process	17	4.73749e-07	2.1674e-05
GO:0044459	plasma membrane part	1	0.21161	0.88876	GO:0050136	NADH dehydrogenase (quinone) activity	9	9.85183e-09	2.58118e-07	GO:0009060	aerobic respiration	8	4.84186e-06	0.000177212
GO:0005886	plasma membrane	1	0.300157	0.989616	GO:0001071	nucleic acid binding transcription factor activity	19	0.000389521	0.00850454	GO:0022904	respiratory electron transport chain	4	0.00057357	0.0174939
GO:0031090	organelle membrane	1	0.378865	0.989616	GO:0000988	transcription factor activity, protein binding	4	0.00138773	0.0201992	GO:0005977	glycogen metabolic process	3	0.00119335	0.0187487
GO:0044422	organelle part	1	0.378865	0.989616	GO:0000990	transcription factor activity, core RNA polymerase binding	4	0.00138773	0.0201992	GO:0006073	cellular glucan metabolic process	3	0.00119335	0.0187487
GO:0019867	outer membrane	3	0.424121	0.989616	GO:0000996	core DNA-dependent RNA polymerase binding promoter specificity activity	4	0.00138773	0.0201992	GO:0006112	energy reserve metabolic process	3	0.00119335	0.0187487
GO:0043226	organelle	2	0.551262	1	GO:0048037	cofactor binding	22	0.00174544	0.0228653	GO:0044042	glucan metabolic process	3	0.00119335	0.0187487
GO:0030313	cell envelope	2	0.617727	1	GO:0004672	protein kinase activity	6	0.00365141	0.036795	GO:0044262	cellular carbohydrate metabolic process	6	0.00121891	0.0187487
GO:0031975	envelope	2	0.676498	1	GO:0004673	protein histidine kinase activity	6	0.00365141	0.036795	GO:0006351	transcription, DNA-templated	22	0.00143432	0.0187487
GO:0071944	cell periphery	1	0.697504	1	GO:0016775	phosphotransferase activity, nitrogenous group as acceptor	6	0.00365141	0.036795	GO:0032774	RNA biosynthetic process	22	0.00143432	0.0187487
GO:0043234	protein complex	3	0.891369	1	GO:0016773	phosphotransferase activity, alcohol group as acceptor	6	0.00710132	0.0581875	GO:0097659	nucleic acid-templated transcription	22	0.00143432	0.0187487
GO:0032991	macromolecular complex	4	0.998279	1	GO:0016903	oxidoreductase activity, acting on the aldehyde or oxo group of donors	6	0.00710132	0.0581875	GO:0044264	cellular polysaccharide metabolic process	4	0.00337607	0.041188
GO:0030529	intracellular ribonucleoprotein complex	1	0.999022	1	GO:0060089	molecular transducer activity	5	0.00710687	0.0581875	GO:0006468	protein phosphorylation	6	0.00432581	0.0494764
GO:1990904	ribonucleoprotein complex	1	0.999022	1	GO:0004448	isocitrate dehydrogenase activity	2	0.0105769	0.0659799	GO:0044723	single-organism carbohydrate metabolic process	9	0.00712265	0.0725739
GO:0005623	cell	37	0.999944	1	GO:0008746	NAD(P)+ transhydrogenase activity	2	0.0105769	0.0659799	GO:0005975	carbohydrate metabolic process	10	0.00713841	0.0725739
GO:0044464	cell part	37	0.999944	1	GO:0016417	S-acyltransferase activity	2	0.0105769	0.0659799	GO:0016310	phosphorylation	6	0.0083623	0.076515
GO:0044424	intracellular part	9	1	1	GO:0016652	oxidoreductase activity, acting on NAD(P)H, NAD(P) as acceptor	2	0.0105769	0.0659799	GO:0019725	cellular homeostasis	6	0.0083623	0.076515
GO:0005622	intracellular	9	1	1	GO:0016709	oxidoreductase activity, acting on paired donors, with incorporation or reduction of molecular oxygen, NAD(P)H as one donor, and incorporation of one atom of oxygen	2	0.0105769	0.0659799	GO:0005976	polysaccharide metabolic process	4	0.0102325	0.0851154
					GO:0016301	kinase activity	9	0.0173107	0.103077	GO:0022900	electron transport chain	4	0.0102325	0.0851154
					GO:0046914	transition metal ion binding	17	0.0208451	0.118727	GO:0042592	homeostatic process	6	0.0111638	0.0888251
					GO:0016668	oxidoreductase activity, acting on a sulfur group of donors, NAD(P) as acceptor	2	0.029573	0.161419	GO:0023052	signaling	8	0.031334	0.20624
					GO:0034062	RNA polymerase activity	4	0.0370815	0.194307	GO:0005991	trehalose metabolic process	2	0.0315559	0.20624
					GO:0004497	monooxygenase activity	3	0.0408467	0.205804	GO:0006873	cellular ion homeostasis	2	0.0315559	0.20624
					GO:0003824	catalytic activity	131	0.0513488	0.249137	GO:0030003	cellular cation homeostasis	2	0.0315559	0.20624
					GO:0046872	metal ion binding	21	0.0533763	0.249725	GO:0055082	cellular chemical homeostasis	2	0.0315559	0.20624
					GO:0016614	oxidoreductase activity, acting on CH-OH group of donors	6	0.0605648	0.273586	GO:0019438	aromatic compound biosynthetic process	23	0.0583866	0.316019
					GO:0016705	oxidoreductase activity, acting on paired donors, with incorporation or reduction of molecular oxygen	3	0.0750726	0.327817	GO:0005984	disaccharide metabolic process	2	0.0587139	0.316019
					GO:0016758	transferase activity, transferring hexosyl groups	2	0.0857892	0.337734	GO:0009311	oligosaccharide metabolic process	2	0.0587139	0.316019
					GO:0016209	antioxidant activity	3	0.0956645	0.337734	GO:0048878	chemical homeostasis	2	0.0587139	0.316019
					GO:0000104	succinate dehydrogenase activity	1	0.103125	0.337734	GO:0050801	ion homeostasis	2	0.0587139	0.316019
					GO:0004738	pyruvate dehydrogenase activity	1	0.103125	0.337734	GO:0055080	cation homeostasis	2	0.0587139	0.316019
					GO:0015101	organic cation transmembrane transporter activity	1	0.103125	0.337734	GO:1901362	organic cyclic compound biosynthetic process	23	0.0620926	0.318723
					GO:0016413	O-acetyltransferase activity	1	0.103125	0.337734	GO:0034654	nucleobase-containing compound biosynthetic process	22	0.0626997	0.318723
					GO:0016418	S-acetyltransferase activity	1	0.103125	0.337734	GO:0007165	signal transduction	7	0.0708522	0.332865
					GO:0016624	oxidoreductase activity, acting on the aldehyde or oxo group of donors, disulfide as acceptor	1	0.103125	0.337734	GO:0044700	single organism signaling	7	0.0708522	0.332865
					GO:0016751	S-succinyltransferase activity	1	0.103125	0.337734	GO:0065007	biological regulation	14	0.0709385	0.332865
					GO:0046527	glucosyltransferase activity	1	0.103125	0.337734	GO:0006464	cellular protein modification process	6	0.0799426	0.353825
					GO:0016798	hydrolase activity, acting on glycosyl bonds	3	0.118266	0.377706	GO:0036211	protein modification process	6	0.0799426	0.353825
					GO:0051536	iron-sulfur cluster binding	7	0.121555	0.377706	GO:0071705	nitrogen compound transport	4	0.081798	0.353825
					GO:0016616	oxidoreductase activity, acting on the CH-OH group of donors, NAD or NADP as acceptor	4	0.12398	0.377706	GO:0034645	cellular macromolecule biosynthetic process	23	0.0831393	0.353825
					GO:0016667	oxidoreductase activity, acting on a sulfur group of donors	3	0.142622	0.416764	GO:0009059	macromolecule biosynthetic process	23	0.0878684	0.365453
					GO:0016627	oxidoreductase activity, acting on the CH-CH group of donors	4	0.143163	0.416764	GO:0018130	heterocycle biosynthetic process	23	0.103127	0.375385
					GO:0005275	amine transmembrane transporter activity	2	0.157196	0.447668	GO:0006007	glucose catabolic process	3	0.103569	0.375385
					GO:0043167	ion binding	30	0.166388	0.463762	GO:0015849	organic acid transport	3	0.103569	0.375385
					GO:0004871	signal transducer activity	7	0.188794	0.492946	GO:0019320	hexose catabolic process	3	0.103569	0.375385
					GO:0005310	dicarboxylic acid transmembrane transporter activity	1	0.195673	0.492946	GO:0046365	monosaccharide catabolic process	3	0.103569	0.375385
					GO:0016671	oxidoreductase activity, acting on a sulfur group of donors, disulfide as acceptor	1	0.195673	0.492946	GO:0046942	carboxylic acid transport	3	0.103569	0.375385
					GO:0018271	biotin-protein ligase activity	1	0.195673	0.492946	GO:0015696	ammonium transport	1	0.106667	0.375385
					GO:0046912	transferase activity, transferring acyl groups, acyl groups converted into alkyl on transfer	1	0.195673	0.492946	GO:0042743	hydrogen peroxide metabolic process	1	0.106667	0.375385
					GO:0016638	oxidoreductase activity, acting on the CH-NH2 group of donors	2	0.235765	0.570511	GO:0051234	establishment of localization	36	0.110101	0.380159
					GO:0050662	coenzyme binding	6	0.242248	0.570511	GO:0051179	localization	36	0.11924	0.402964
					GO:0016772	transferase activity, transferring phosphorus-containing groups	14	0.246709	0.570511	GO:0006006	glucose metabolic process	3	0.127715	0.402964
					GO:0005506	iron ion binding	4	0.252942	0.570511	GO:0015711	organic anion transport	3	0.127715	0.402964
					GO:0043169	cation binding	26	0.271387	0.570511	GO:0016052	carbohydrate catabolic process	3	0.127715	0.402964
					GO:0016859	cis-trans isomerase activity	2	0.275938	0.570511	GO:0044724	single-organism carbohydrate catabolic process	3	0.127715	0.402964
					GO:0004620	phospholipase activity	1	0.278723	0.570511	GO:0050789	regulation of biological process	8	0.155452	0.482163
					GO:0008374	O-acyltransferase activity	1	0.278723	0.570511	GO:0016070	RNA metabolic process	23	0.172995	0.527634
					GO:0016298	lipase activity	1	0.278723	0.570511	GO:0065008	regulation of biological quality	6	0.194713	0.551784
					GO:0016703	oxidoreductase activity, acting on single donors with incorporation of molecular oxygen, incorporation of one atom of oxygen (internal monooxygenases or internal mixed function oxidases)	1	0.278723	0.570511	GO:0006633	fatty acid biosynthetic process	1	0.202019	0.551784
					GO:0016748	succinyltransferase activity	1	0.278723	0.570511	GO:0006875	cellular metal ion homeostasis	1	0.202019	0.551784
					GO:0016783	sulfurtransferase activity	1	0.278723	0.570511	GO:0015837	amine transport	1	0.202019	0.551784
					GO:0051540	metal cluster binding	8	0.304544	0.613773	GO:0019740	nitrogen utilization	1	0.202019	0.551784
					GO:0019842	vitamin binding	3	0.311193	0.617671	GO:0055065	metal ion homeostasis	1	0.202019	0.551784
					GO:0016407	acetyltransferase activity	2	0.315999	0.617849	GO:0072330	monocarboxylic acid biosynthetic process	1	0.202019	0.551784
					GO:0004601	peroxidase activity	1	0.353245	0.651761	GO:0006865	amino acid transport	2	0.206684	0.555939
					GO:0008514	organic anion transmembrane transporter activity	1	0.353245	0.651761	GO:0044282	small molecule catabolic process	3	0.209616	0.555939
					GO:0016684	oxidoreductase activity, acting on peroxide as acceptor	1	0.353245	0.651761	GO:0007154	cell communication	7	0.228557	0.597514
					GO:0046943	carboxylic acid transmembrane transporter activity	1	0.353245	0.651761	GO:0071702	organic substance transport	9	0.236136	0.608633
					GO:0016836	hydro-lyase activity	3	0.370414	0.673948	GO:0050794	regulation of cellular process	7	0.245248	0.62334
					GO:0004553	hydrolase activity, hydrolyzing O-glycosyl compounds	1	0.420108	0.743705	GO:0072593	reactive oxygen species metabolic process	1	0.287251	0.710363
					GO:0016782	transferase activity, transferring sulfur-containing groups	1	0.420108	0.743705	GO:0098771	inorganic ion homeostasis	1	0.287251	0.710363
					GO:0015291	secondary active transmembrane transporter activity	2	0.431891	0.744443	GO:0019318	hexose metabolic process	3	0.299803	0.73152
					GO:0016620	oxidoreductase activity, acting on the aldehyde or oxo group of donors, NAD or NADP as acceptor	2	0.431891	0.744443	GO:0006810	transport	24	0.328717	0.785539
					GO:0005342	organic acid transmembrane transporter activity	1	0.480097	0.806317	GO:0005996	monosaccharide metabolic process	3	0.330527	0.785539
					GO:0016780	phosphotransferase activity, for other substituted phosphate groups	1	0.480097	0.806317	GO:0006779	porphyrin-containing compound biosynthetic process	1	0.36343	0.821082
					GO:0022804	active transmembrane transporter activity	5	0.562319	0.932453	GO:0033014	tetrapyrrole biosynthetic process	1	0.36343	0.821082
					GO:0016779	nucleotidyltransferase activity	4	0.604774	0.990318	GO:0033692	cellular polysaccharide biosynthetic process	1	0.36343	0.821082
					GO:0016835	carbon-oxygen lyase activity	3	0.612576	0.990709	GO:0034637	cellular carbohydrate biosynthetic process	1	0.36343	0.821082
					GO:0016879	ligase activity, forming carbon-nitrogen bonds	4	0.681443	1	GO:0044271	cellular nitrogen compound biosynthetic process	23	0.3991	0.890675
					GO:0016701	oxidoreductase activity, acting on single donors with incorporation of molecular oxygen	1	0.699166	1	GO:0043412	macromolecule modification	8	0.424365	0.907663
					GO:0008509	anion transmembrane transporter activity	1	0.730404	1	GO:0050896	response to stimulus	13	0.430061	0.907663
					GO:0008757	S-adenosylmethionine-dependent methyltransferase activity	1	0.758417	1	GO:0000271	polysaccharide biosynthetic process	1	0.431512	0.907663
					GO:0016746	transferase activity, transferring acyl groups	4	0.789382	1	GO:0006066	alcohol metabolic process	1	0.431512	0.907663
					GO:0016757	transferase activity, transferring glycosyl groups	2	0.802248	1	GO:0016051	carbohydrate biosynthetic process	1	0.431512	0.907663
					GO:0015078	hydrogen ion transmembrane transporter activity	1	0.826244	1	GO:0006820	anion transport	3	0.451456	0.938823
					GO:0016831	carboxy-lyase activity	1	0.826244	1	GO:0015672	monovalent inorganic cation transport	1	0.54672	1
					GO:0016747	transferase activity, transferring acyl groups other than amino-acyl groups	3	0.837799	1	GO:0051716	cellular response to stimulus	7	0.568287	1
					GO:0022857	transmembrane transporter activity	8	0.860948	1	GO:0000097	sulfur amino acid biosynthetic process	1	0.595297	1
					GO:0022892	substrate-specific transporter activity	8	0.860948	1	GO:0006772	thiamine metabolic process	1	0.595297	1
					GO:0004175	endopeptidase activity	1	0.875111	1	GO:0042723	thiamine-containing compound metabolic process	1	0.595297	1
					GO:0015077	monovalent inorganic cation transmembrane transporter activity	1	0.875111	1	GO:0044272	sulfur compound biosynthetic process	1	0.595297	1
					GO:0016769	transferase activity, transferring nitrogenous groups	1	0.875111	1	GO:1901615	organic hydroxy compound metabolic process	1	0.595297	1
					GO:0016829	lyase activity	5	0.881776	1	GO:0006811	ion transport	6	0.6649	1
					GO:0005215	transporter activity	11	0.88238	1	GO:0000041	transition metal ion transport	1	0.712102	1
					GO:0022891	substrate-specific transmembrane transporter activity	5	0.895954	1	GO:0000096	sulfur amino acid metabolic process	1	0.712102	1
					GO:0008324	cation transmembrane transporter activity	2	0.908919	1	GO:0006778	porphyrin-containing compound metabolic process	1	0.712102	1
					GO:0016740	transferase activity	27	0.921035	1	GO:0019222	regulation of metabolic process	1	0.712102	1
					GO:0016830	carbon-carbon lyase activity	1	0.928078	1	GO:0009308	amine metabolic process	1	0.743038	1
					GO:0015075	ion transmembrane transporter activity	3	0.940509	1	GO:0032787	monocarboxylic acid metabolic process	2	0.744443	1
					GO:0015399	primary active transmembrane transporter activity	1	0.948397	1	GO:1901576	organic substance biosynthetic process	26	0.767973	1
					GO:0015405	P-P-bond-hydrolysis-driven transmembrane transporter activity	1	0.948397	1	GO:0006721	terpenoid metabolic process	1	0.770669	1
					GO:0016853	isomerase activity	2	0.97248	1	GO:0043648	dicarboxylic acid metabolic process	1	0.795344	1
					GO:0005488	binding	86	0.972524	1	GO:0006790	sulfur compound metabolic process	2	0.801711	1
					GO:0022890	inorganic cation transmembrane transporter activity	1	0.97628	1	GO:0044267	cellular protein metabolic process	8	0.815408	1
					GO:0016874	ligase activity	4	0.977462	1	GO:0044249	cellular biosynthetic process	27	0.819918	1
					GO:0008168	methyltransferase activity	1	0.981017	1	GO:0006812	cation transport	2	0.833316	1
					GO:0070011	peptidase activity, acting on L-amino acid peptides	1	0.989137	1	GO:0010467	gene expression	22	0.847939	1
					GO:0004518	nuclease activity	1	0.991315	1	GO:0044765	single-organism transport	7	0.849085	1
					GO:0016788	hydrolase activity, acting on ester bonds	2	0.991383	1	GO:1902578	single-organism localization	7	0.849085	1
					GO:0008233	peptidase activity	1	0.992236	1	GO:0006631	fatty acid metabolic process	1	0.854624	1
					GO:0016741	transferase activity, transferring one-carbon groups	2	0.996117	1	GO:0006720	isoprenoid metabolic process	1	0.854624	1
					GO:0036094	small molecule binding	24	0.996503	1	GO:0008610	lipid biosynthetic process	1	0.854624	1
					GO:0000166	nucleotide binding	21	0.997461	1	GO:0009058	biosynthetic process	27	0.857496	1
					GO:1901265	nucleoside phosphate binding	21	0.997461	1	GO:0030001	metal ion transport	1	0.896809	1
					GO:0003676	nucleic acid binding	19	0.999639	1	GO:0072527	pyrimidine-containing compound metabolic process	1	0.917921	1
					GO:0032559	adenyl ribonucleotide binding	11	0.99994	1	GO:0044712	single-organism catabolic process	5	0.933746	1
					GO:0030554	adenyl nucleotide binding	11	0.999945	1	GO:0008152	metabolic process	122	0.942878	1
					GO:0017111	nucleoside-triphosphatase activity	2	0.999957	1	GO:0019538	protein metabolic process	10	0.953024	1
					GO:0097159	organic cyclic compound binding	40	0.999977	1	GO:0051188	cofactor biosynthetic process	1	0.953754	1
					GO:1901363	heterocyclic compound binding	40	0.999977	1	GO:0006950	response to stress	2	0.954175	1
					GO:0032555	purine ribonucleotide binding	11	0.999994	1	GO:0016053	organic acid biosynthetic process	2	0.96222	1
					GO:0017076	purine nucleotide binding	11	0.999994	1	GO:0044255	cellular lipid metabolic process	2	0.96222	1
					GO:0032553	ribonucleotide binding	11	0.999994	1	GO:0046394	carboxylic acid biosynthetic process	2	0.96222	1
					GO:0097367	carbohydrate derivative binding	11	0.999995	1	GO:1901575	organic substance catabolic process	5	0.963079	1
					GO:0016462	pyrophosphatase activity	2	0.999998	1	GO:0044283	small molecule biosynthetic process	2	0.965719	1
					GO:0016818	hydrolase activity, acting on acid anhydrides, in phosphorus-containing anhydrides	2	0.999998	1	GO:0009056	catabolic process	5	0.965762	1
					GO:0016817	hydrolase activity, acting on acid anhydrides	2	0.999998	1	GO:0006730	one-carbon metabolic process	2	0.97181	1
					GO:0016787	hydrolase activity	10	1	1	GO:0033013	tetrapyrrole metabolic process	1	0.976831	1
										GO:0044260	cellular macromolecule metabolic process	32	0.980399	1
										GO:0006629	lipid metabolic process	2	0.981027	1
										GO:0051186	cofactor metabolic process	2	0.990638	1
										GO:0006732	coenzyme metabolic process	1	0.99183	1
										GO:0006766	vitamin metabolic process	1	0.99183	1
										GO:0006767	water-soluble vitamin metabolic process	1	0.99183	1
										GO:0008652	cellular amino acid biosynthetic process	1	0.992727	1
										GO:0090304	nucleic acid metabolic process	24	0.993546	1
										GO:0009143	nucleoside triphosphate catabolic process	2	0.993791	1
										GO:0009146	purine nucleoside triphosphate catabolic process	2	0.993791	1
										GO:0009203	ribonucleoside triphosphate catabolic process	2	0.993791	1
										GO:0009207	purine ribonucleoside triphosphate catabolic process	2	0.993791	1
										GO:0046434	organophosphate catabolic process	2	0.993791	1
										GO:1901292	nucleoside phosphate catabolic process	2	0.993791	1
										GO:0019439	aromatic compound catabolic process	2	0.9944	1
										GO:0034655	nucleobase-containing compound catabolic process	2	0.9944	1
										GO:0044270	cellular nitrogen compound catabolic process	2	0.9944	1
										GO:0046700	heterocycle catabolic process	2	0.9944	1
										GO:1901361	organic cyclic compound catabolic process	2	0.9944	1
										GO:0044699	single-organism process	54	0.99471	1
										GO:0044248	cellular catabolic process	2	0.997304	1
										GO:0006796	phosphate-containing compound metabolic process	10	0.997974	1
										GO:0009144	purine nucleoside triphosphate metabolic process	2	0.998234	1
										GO:0009199	ribonucleoside triphosphate metabolic process	2	0.998234	1
										GO:0009205	purine ribonucleoside triphosphate metabolic process	2	0.998234	1
										GO:0006793	phosphorus metabolic process	10	0.998263	1
										GO:0009141	nucleoside triphosphate metabolic process	2	0.998718	1
										GO:0044763	single-organism cellular process	40	0.999099	1
										GO:0044711	single-organism biosynthetic process	3	0.999648	1
										GO:0044710	single-organism metabolic process	33	0.999952	1
										GO:0043170	macromolecule metabolic process	36	0.999962	1
										GO:0019752	carboxylic acid metabolic process	5	0.999988	1
										GO:0006082	organic acid metabolic process	5	0.999989	1
										GO:0043436	oxoacid metabolic process	5	0.999989	1
										GO:1901566	organonitrogen compound biosynthetic process	2	0.999994	1
										GO:0044237	cellular metabolic process	66	0.999994	1
										GO:0006753	nucleoside phosphate metabolic process	2	0.999995	1
										GO:0055086	nucleobase-containing small molecule metabolic process	2	0.999998	1
										GO:0006139	nucleobase-containing compound metabolic process	26	0.999998	1
										GO:0019637	organophosphate metabolic process	2	0.999999	1
										GO:0009987	cellular process	73	0.999999	1
										GO:0006520	cellular amino acid metabolic process	1	1	1
										GO:0006725	cellular aromatic compound metabolic process	28	1	1
										GO:0034641	cellular nitrogen compound metabolic process	28	1	1
										GO:0006259	DNA metabolic process	1	1	1
										GO:1901360	organic cyclic compound metabolic process	28	1	1
										GO:0046483	heterocycle metabolic process	28	1	1
										GO:0044238	primary metabolic process	47	1	1
										GO:0044281	small molecule metabolic process	14	1	1
										GO:1901564	organonitrogen compound metabolic process	4	1	1
										GO:0006807	nitrogen compound metabolic process	31	1	1
										GO:0071704	organic substance metabolic process	53	1	1

## Sheet: I-2_up-regulated
Table S1: GO enrichment analysis of DEGs within the treatment samples. Terms that are significantly enriched were marked with red.
cellular component					molecular function					biological process
GO ID	Description	Genes	P-value	FDR	GO ID	Description	Genes	P-value	FDR	GO ID	Description	Genes	P-value	FDR
GO:0044424	intracellular part	205	3.71604e-10	1.77972e-08	GO:0003723	RNA binding	51	1.63408e-08	5.3271e-06	GO:0071704	organic substance metabolic process	556	9.99667e-13	5.76808e-10
GO:0005622	intracellular	205	6.35616e-10	1.77972e-08	GO:0005198	structural molecule activity	42	4.83059e-06	0.000787387	GO:1901566	organonitrogen compound biosynthetic process	100	3.0715e-10	6.54692e-08
GO:0030529	intracellular ribonucleoprotein complex	46	4.26504e-06	5.97105e-05	GO:0017076	purine nucleotide binding	177	0.00025684	0.0222307	GO:1901564	organonitrogen compound metabolic process	195	3.40395e-10	6.54692e-08
GO:1990904	ribonucleoprotein complex	46	4.26504e-06	5.97105e-05	GO:0032555	purine ribonucleotide binding	176	0.000317225	0.0222307	GO:0044281	small molecule metabolic process	266	1.02454e-09	1.47791e-07
GO:0032991	macromolecular complex	74	7.61417e-06	7.76431e-05	GO:0097367	carbohydrate derivative binding	177	0.000340961	0.0222307	GO:0019752	carboxylic acid metabolic process	127	1.92173e-08	2.21768e-06
GO:0005623	cell	282	9.70538e-06	7.76431e-05	GO:0032553	ribonucleotide binding	176	0.000419417	0.0227883	GO:0006082	organic acid metabolic process	127	3.48122e-08	2.86952e-06
GO:0044464	cell part	282	9.70538e-06	7.76431e-05	GO:0036094	small molecule binding	218	0.000557855	0.0259801	GO:0043436	oxoacid metabolic process	127	3.48122e-08	2.86952e-06
GO:0016469	proton-transporting two-sector ATPase complex	8	0.00683965	0.0425579	GO:0000166	nucleotide binding	200	0.00111085	0.0402376	GO:0044238	primary metabolic process	459	1.90879e-07	1.37672e-05
GO:0098796	membrane protein complex	8	0.00683965	0.0425579	GO:1901265	nucleoside phosphate binding	200	0.00111085	0.0402376	GO:0006520	cellular amino acid metabolic process	100	2.39882e-07	1.53791e-05
GO:0033178	proton-transporting two-sector ATPase complex, catalytic domain	5	0.0447425	0.250558	GO:0016875	ligase activity, forming carbon-oxygen bonds	21	0.00143525	0.0425355	GO:0044711	single-organism biosynthetic process	82	5.67577e-07	3.27492e-05
GO:0043234	protein complex	28	0.117119	0.596243	GO:0016876	ligase activity, forming aminoacyl-tRNA and related compounds	21	0.00143525	0.0425355	GO:0044249	cellular biosynthetic process	188	7.2542e-06	0.000360137
GO:0043229	intracellular organelle	10	0.143959	0.622318	GO:0004812	aminoacyl-tRNA ligase activity	20	0.00228934	0.0621937	GO:0009058	biosynthetic process	192	7.48985e-06	0.000360137
GO:0033177	proton-transporting two-sector ATPase complex, proton-transporting domain	3	0.155579	0.622318	GO:0016740	transferase activity	195	0.0041169	0.095233	GO:0006399	tRNA metabolic process	39	1.76406e-05	0.000727046
GO:0044446	intracellular organelle part	3	0.155579	0.622318	GO:0030554	adenyl nucleotide binding	156	0.00419915	0.095233	GO:0043604	amide biosynthetic process	39	1.76406e-05	0.000727046
GO:0019866	organelle inner membrane	2	0.289605	0.728032	GO:0008135	translation factor activity, RNA binding	14	0.00478913	0.095233	GO:0044710	single-organism metabolic process	307	2.75123e-05	0.000898064
GO:0031967	organelle envelope	2	0.289605	0.728032	GO:0032559	adenyl ribonucleotide binding	155	0.00500345	0.095233	GO:0006412	translation	38	2.80158e-05	0.000898064
GO:0043231	intracellular membrane-bounded organelle	2	0.289605	0.728032	GO:0016787	hydrolase activity	178	0.00533556	0.095233	GO:0043043	peptide biosynthetic process	38	2.80158e-05	0.000898064
GO:0043226	organelle	10	0.329489	0.728032	GO:0019001	guanyl nucleotide binding	22	0.00555039	0.095233	GO:0090407	organophosphate biosynthetic process	38	2.80158e-05	0.000898064
GO:0031090	organelle membrane	3	0.371873	0.728032	GO:0032561	guanyl ribonucleotide binding	22	0.00555039	0.095233	GO:0034660	ncRNA metabolic process	44	3.06463e-05	0.000930679
GO:0044422	organelle part	3	0.371873	0.728032	GO:0016817	hydrolase activity, acting on acid anhydrides	89	0.00864359	0.140891	GO:1901576	organic substance biosynthetic process	175	3.34434e-05	0.000964841
GO:0044444	cytoplasmic part	3	0.371873	0.728032	GO:0016462	pyrophosphatase activity	88	0.0105937	0.156979	GO:0010467	gene expression	159	4.05643e-05	0.00111455
GO:0043228	non-membrane-bounded organelle	6	0.474188	0.728032	GO:0016818	hydrolase activity, acting on acid anhydrides, in phosphorus-containing anhydrides	88	0.0105937	0.156979	GO:0044255	cellular lipid metabolic process	37	4.42848e-05	0.00115819
GO:0043232	intracellular non-membrane-bounded organelle	6	0.474188	0.728032	GO:0016725	oxidoreductase activity, acting on CH or CH2 groups	7	0.0127109	0.180163	GO:0006518	peptide metabolic process	39	4.61671e-05	0.00115819
GO:0000502	proteasome complex	1	0.538462	0.728032	GO:0016874	ligase activity	54	0.0149472	0.203033	GO:0055086	nucleobase-containing small molecule metabolic process	95	5.80639e-05	0.00139595
GO:0005739	mitochondrion	1	0.538462	0.728032	GO:0070011	peptidase activity, acting on L-amino acid peptides	29	0.0185395	0.241755	GO:1901137	carbohydrate derivative biosynthetic process	19	6.27833e-05	0.00144904
GO:0005740	mitochondrial envelope	1	0.538462	0.728032	GO:0008238	exopeptidase activity	11	0.0212229	0.258114	GO:0044763	single-organism cellular process	321	8.73632e-05	0.00193879
GO:0005743	mitochondrial inner membrane	1	0.538462	0.728032	GO:0015078	hydrogen ion transmembrane transporter activity	13	0.0215742	0.258114	GO:0072521	purine-containing compound metabolic process	24	9.19459e-05	0.00196314
GO:0005783	endoplasmic reticulum	1	0.538462	0.728032	GO:0003678	DNA helicase activity	6	0.0237528	0.258114	GO:0044237	cellular metabolic process	496	9.5265e-05	0.00196314
GO:0005789	endoplasmic reticulum membrane	1	0.538462	0.728032	GO:0019829	cation-transporting ATPase activity	6	0.0237528	0.258114	GO:0019637	organophosphate metabolic process	96	0.000106429	0.00197316
GO:0012505	endomembrane system	1	0.538462	0.728032	GO:0042625	ATPase coupled ion transmembrane transporter activity	6	0.0237528	0.258114	GO:0009126	purine nucleoside monophosphate metabolic process	18	0.00011285	0.00197316
GO:0031227	intrinsic component of endoplasmic reticulum membrane	1	0.538462	0.728032	GO:0016741	transferase activity, transferring one-carbon groups	46	0.0252947	0.266002	GO:0009127	purine nucleoside monophosphate biosynthetic process	18	0.00011285	0.00197316
GO:0031300	intrinsic component of organelle membrane	1	0.538462	0.728032	GO:0016830	carbon-carbon lyase activity	18	0.0264625	0.269587	GO:0009167	purine ribonucleoside monophosphate metabolic process	18	0.00011285	0.00197316
GO:0031410	cytoplasmic vesicle	1	0.538462	0.728032	GO:0016829	lyase activity	47	0.028071	0.277308	GO:0009168	purine ribonucleoside monophosphate biosynthetic process	18	0.00011285	0.00197316
GO:0031966	mitochondrial membrane	1	0.538462	0.728032	GO:0043169	cation binding	133	0.0318686	0.305564	GO:0019538	protein metabolic process	97	0.000123313	0.00209269
GO:0031982	vesicle	1	0.538462	0.728032	GO:0008233	peptidase activity	30	0.0345475	0.314731	GO:0006753	nucleoside phosphate metabolic process	88	0.000184635	0.00304385
GO:0033202	DNA helicase complex	1	0.538462	0.728032	GO:0003824	catalytic activity	651	0.0347556	0.314731	GO:0009156	ribonucleoside monophosphate biosynthetic process	22	0.00026126	0.00407424
GO:0042175	nuclear outer membrane-endoplasmic reticulum membrane network	1	0.538462	0.728032	GO:0016742	hydroxymethyl-, formyl- and related transferase activity	5	0.0443627	0.390871	GO:0009161	ribonucleoside monophosphate metabolic process	22	0.00026126	0.00407424
GO:0044429	mitochondrial part	1	0.538462	0.728032	GO:0004536	deoxyribonuclease activity	9	0.0543139	0.465956	GO:0009123	nucleoside monophosphate metabolic process	24	0.000318645	0.00463094
GO:0044432	endoplasmic reticulum part	1	0.538462	0.728032	GO:0015077	monovalent inorganic cation transmembrane transporter activity	14	0.0613061	0.506424	GO:0009124	nucleoside monophosphate biosynthetic process	24	0.000318645	0.00463094
GO:0098588	bounding membrane of organelle	1	0.538462	0.728032	GO:0017111	nucleoside-triphosphatase activity	69	0.0621379	0.506424	GO:1901605	alpha-amino acid metabolic process	64	0.000344843	0.00463094
GO:0031975	envelope	11	0.550714	0.728032	GO:0016831	carboxy-lyase activity	12	0.0691055	0.549473	GO:0006629	lipid metabolic process	40	0.000350873	0.00463094
GO:0005618	cell wall	3	0.572025	0.728032	GO:0016746	transferase activity, transferring acyl groups	33	0.0711196	0.552024	GO:0009259	ribonucleotide metabolic process	16	0.000361165	0.00463094
GO:0005737	cytoplasm	3	0.572025	0.728032	GO:0004312	fatty acid synthase activity	4	0.0828104	0.577943	GO:0009260	ribonucleotide biosynthetic process	16	0.000361165	0.00463094
GO:0043227	membrane-bounded organelle	3	0.572025	0.728032	GO:0016410	N-acyltransferase activity	4	0.0828104	0.577943	GO:0046390	ribose phosphate biosynthetic process	16	0.000361165	0.00463094
GO:0030313	cell envelope	9	0.71664	0.891818	GO:0016628	oxidoreductase activity, acting on the CH-CH group of donors, NAD or NADP as acceptor	4	0.0828104	0.577943	GO:0072522	purine-containing compound biosynthetic process	16	0.000361165	0.00463094
GO:0009274	peptidoglycan-based cell wall	2	0.74344	0.905057	GO:0016634	oxidoreductase activity, acting on the CH-CH group of donors, oxygen as acceptor	4	0.0828104	0.577943	GO:1901293	nucleoside phosphate biosynthetic process	32	0.000404487	0.00507367
GO:0030312	external encapsulating structure	3	0.832741	0.990595	GO:0016747	transferase activity, transferring acyl groups other than amino-acyl groups	28	0.0847213	0.577943	GO:0006163	purine nucleotide metabolic process	21	0.00043702	0.00536512
GO:1902494	catalytic complex	2	0.857716	0.990595	GO:0016884	carbon-nitrogen ligase activity, with glutamine as amido-N-donor	8	0.0850958	0.577943	GO:0006807	nitrogen compound metabolic process	387	0.000492648	0.00592204
GO:0042575	DNA polymerase complex	1	0.902149	0.990595	GO:0016853	isomerase activity	32	0.0891328	0.586829	GO:0006796	phosphate-containing compound metabolic process	122	0.000508196	0.00598426
GO:0061695	transferase complex, transferring phosphorus-containing groups	1	0.902149	0.990595	GO:0008483	transaminase activity	6	0.0900044	0.586829	GO:0009119	ribonucleoside metabolic process	12	0.000533068	0.0061516
GO:1990234	transferase complex	1	0.902149	0.990595	GO:0016887	ATPase activity	20	0.10404	0.650868	GO:0006793	phosphorus metabolic process	123	0.000558179	0.00631508
GO:0071944	cell periphery	3	0.968473	0.999993	GO:0042623	ATPase activity, coupled	20	0.10404	0.650868	GO:0006164	purine nucleotide biosynthetic process	15	0.0006427	0.00713149
GO:0019867	outer membrane	6	0.995409	0.999993	GO:0043167	ion binding	141	0.105816	0.650868	GO:0009987	cellular process	534	0.000724809	0.00789084
GO:0044425	membrane part	97	0.999728	0.999993	GO:0004520	endodeoxyribonuclease activity	7	0.131052	0.74067	GO:0008152	metabolic process	672	0.000935838	0.00999961
GO:0031224	intrinsic component of membrane	91	0.999942	0.999993	GO:0016763	transferase activity, transferring pentosyl groups	10	0.142504	0.74067	GO:0009150	purine ribonucleotide metabolic process	14	0.00113913	0.0117371
GO:0016020	membrane	118	0.999993	0.999993	GO:0016866	intramolecular transferase activity	10	0.142504	0.74067	GO:0009152	purine ribonucleotide biosynthetic process	14	0.00113913	0.0117371
					GO:0004175	endopeptidase activity	13	0.143375	0.74067	GO:0008652	cellular amino acid biosynthetic process	33	0.00128009	0.0129581
					GO:0016616	oxidoreductase activity, acting on the CH-OH group of donors, NAD or NADP as acceptor	13	0.143375	0.74067	GO:0019693	ribose phosphate metabolic process	16	0.00163272	0.0162428
					GO:0016765	transferase activity, transferring alkyl or aryl (other than methyl) groups	13	0.143375	0.74067	GO:0044267	cellular protein metabolic process	65	0.00167172	0.0163488
					GO:0003747	translation release factor activity	3	0.154496	0.74067	GO:0009117	nucleotide metabolic process	34	0.00174346	0.0167158
					GO:0003899	DNA-directed RNA polymerase activity	3	0.154496	0.74067	GO:0009163	nucleoside biosynthetic process	10	0.00188306	0.0167158
					GO:0004659	prenyltransferase activity	3	0.154496	0.74067	GO:0042278	purine nucleoside metabolic process	10	0.00188306	0.0167158
					GO:0015662	ATPase activity, coupled to transmembrane movement of ions, phosphorylative mechanism	3	0.154496	0.74067	GO:0042455	ribonucleoside biosynthetic process	10	0.00188306	0.0167158
					GO:0016726	oxidoreductase activity, acting on CH or CH2 groups, NAD or NADP as acceptor	3	0.154496	0.74067	GO:0046128	purine ribonucleoside metabolic process	10	0.00188306	0.0167158
					GO:0016728	oxidoreductase activity, acting on CH or CH2 groups, disulfide as acceptor	3	0.154496	0.74067	GO:1901659	glycosyl compound biosynthetic process	10	0.00188306	0.0167158
					GO:0016774	phosphotransferase activity, carboxyl group as acceptor	3	0.154496	0.74067	GO:0043603	cellular amide metabolic process	47	0.00209732	0.0179401
					GO:0016833	oxo-acid-lyase activity	3	0.154496	0.74067	GO:0006418	tRNA aminoacylation for protein translation	20	0.00217645	0.0179401
					GO:0030246	carbohydrate binding	3	0.154496	0.74067	GO:0009165	nucleotide biosynthetic process	20	0.00217645	0.0179401
					GO:0016835	carbon-oxygen lyase activity	19	0.188571	0.843119	GO:0043038	amino acid activation	20	0.00217645	0.0179401
					GO:0015103	inorganic anion transmembrane transporter activity	6	0.19772	0.843119	GO:0043039	tRNA aminoacylation	20	0.00217645	0.0179401
					GO:0016820	hydrolase activity, acting on acid anhydrides, catalyzing transmembrane movement of substances	9	0.199036	0.843119	GO:0006720	isoprenoid metabolic process	15	0.00275421	0.0223828
					GO:0042626	ATPase activity, coupled to transmembrane movement of substances	9	0.199036	0.843119	GO:0009116	nucleoside metabolic process	12	0.00352942	0.02752
					GO:0043492	ATPase activity, coupled to movement of substances	9	0.199036	0.843119	GO:0009142	nucleoside triphosphate biosynthetic process	12	0.00352942	0.02752
					GO:0005488	binding	513	0.228506	0.843119	GO:1901657	glycosyl compound metabolic process	12	0.00352942	0.02752
					GO:0008173	RNA methyltransferase activity	4	0.236601	0.843119	GO:0016053	organic acid biosynthetic process	33	0.00467943	0.0355267
					GO:0008237	metallopeptidase activity	4	0.236601	0.843119	GO:0046394	carboxylic acid biosynthetic process	33	0.00467943	0.0355267
					GO:0008320	protein transmembrane transporter activity	4	0.236601	0.843119	GO:0006754	ATP biosynthetic process	8	0.00663627	0.0472732
					GO:0022884	macromolecule transmembrane transporter activity	4	0.236601	0.843119	GO:0006818	hydrogen transport	8	0.00663627	0.0472732
					GO:0031406	carboxylic acid binding	7	0.238283	0.843119	GO:0042451	purine nucleoside biosynthetic process	8	0.00663627	0.0472732
					GO:0034061	DNA polymerase activity	7	0.238283	0.843119	GO:0046034	ATP metabolic process	8	0.00663627	0.0472732
					GO:0043177	organic acid binding	7	0.238283	0.843119	GO:0046129	purine ribonucleoside biosynthetic process	8	0.00663627	0.0472732
					GO:0016779	nucleotidyltransferase activity	24	0.258723	0.843119	GO:0008033	tRNA processing	13	0.0076713	0.0539798
					GO:0097159	organic cyclic compound binding	334	0.267697	0.843119	GO:0044283	small molecule biosynthetic process	33	0.00818817	0.0569226
					GO:1901363	heterocyclic compound binding	334	0.267697	0.843119	GO:0046483	heterocycle metabolic process	320	0.00951965	0.0653909
					GO:0004527	exonuclease activity	8	0.272022	0.843119	GO:0044271	cellular nitrogen compound biosynthetic process	124	0.00966956	0.0656393
					GO:0016879	ligase activity, forming carbon-nitrogen bonds	26	0.283507	0.843119	GO:0009145	purine nucleoside triphosphate biosynthetic process	10	0.0106918	0.0701039
					GO:0003933	GTP cyclohydrolase activity	2	0.288079	0.843119	GO:0009201	ribonucleoside triphosphate biosynthetic process	10	0.0106918	0.0701039
					GO:0004470	malic enzyme activity	2	0.288079	0.843119	GO:0009206	purine ribonucleoside triphosphate biosynthetic process	10	0.0106918	0.0701039
					GO:0004529	exodeoxyribonuclease activity	2	0.288079	0.843119	GO:0009141	nucleoside triphosphate metabolic process	52	0.0109517	0.0710017
					GO:0005375	copper ion transmembrane transporter activity	2	0.288079	0.843119	GO:0009081	branched-chain amino acid metabolic process	7	0.0124472	0.0798002
					GO:0008080	N-acetyltransferase activity	2	0.288079	0.843119	GO:0006396	RNA processing	18	0.0126186	0.0800101
					GO:0008169	C-methyltransferase activity	2	0.288079	0.843119	GO:1901360	organic cyclic compound metabolic process	318	0.0143279	0.0898608
					GO:0008175	tRNA methyltransferase activity	2	0.288079	0.843119	GO:0044699	single-organism process	365	0.0146613	0.090963
					GO:0008194	UDP-glycosyltransferase activity	2	0.288079	0.843119	GO:0043170	macromolecule metabolic process	309	0.0155806	0.0956382
					GO:0016423	tRNA (guanine) methyltransferase activity	2	0.288079	0.843119	GO:0009064	glutamine family amino acid metabolic process	21	0.0159166	0.0966722
					GO:0016727	oxidoreductase activity, acting on CH or CH2 groups, oxygen as acceptor	2	0.288079	0.843119	GO:0034641	cellular nitrogen compound metabolic process	309	0.0180303	0.10837
					GO:0016743	carboxyl- or carbamoyltransferase activity	2	0.288079	0.843119	GO:0006220	pyrimidine nucleotide metabolic process	9	0.0184132	0.108413
					GO:0016749	N-succinyltransferase activity	2	0.288079	0.843119	GO:0009112	nucleobase metabolic process	9	0.0184132	0.108413
					GO:0016790	thiolester hydrolase activity	2	0.288079	0.843119	GO:0009451	RNA modification	17	0.0189305	0.109229
					GO:0016796	exonuclease activity, active with either ribo- or deoxyribonucleic acids and producing 5'-phosphomonoesters	2	0.288079	0.843119	GO:0034470	ncRNA processing	17	0.0189305	0.109229
					GO:0016842	amidine-lyase activity	2	0.288079	0.843119	GO:0006721	terpenoid metabolic process	11	0.020645	0.117942
					GO:0016895	exodeoxyribonuclease activity, producing 5'-phosphomonoesters	2	0.288079	0.843119	GO:0009144	purine nucleoside triphosphate metabolic process	49	0.0229103	0.127008
					GO:0019104	DNA N-glycosylase activity	2	0.288079	0.843119	GO:0009199	ribonucleoside triphosphate metabolic process	49	0.0229103	0.127008
					GO:0019843	rRNA binding	2	0.288079	0.843119	GO:0009205	purine ribonucleoside triphosphate metabolic process	49	0.0229103	0.127008
					GO:0042802	identical protein binding	2	0.288079	0.843119	GO:0006400	tRNA modification	6	0.0233326	0.127008
					GO:0043021	ribonucleoprotein complex binding	2	0.288079	0.843119	GO:0008654	phospholipid biosynthetic process	6	0.0233326	0.127008
					GO:0043682	copper-transporting ATPase activity	2	0.288079	0.843119	GO:0032787	monocarboxylic acid metabolic process	18	0.0254946	0.13748
					GO:0044877	macromolecular complex binding	2	0.288079	0.843119	GO:0009066	aspartate family amino acid metabolic process	12	0.032542	0.173295
					GO:0047429	nucleoside-triphosphate diphosphatase activity	2	0.288079	0.843119	GO:0009991	response to extracellular stimulus	10	0.0333376	0.173295
					GO:0016757	transferase activity, transferring glycosyl groups	17	0.288857	0.843119	GO:0031668	cellular response to extracellular stimulus	10	0.0333376	0.173295
					GO:0016840	carbon-nitrogen lyase activity	5	0.290931	0.843119	GO:0071496	cellular response to external stimulus	10	0.0333376	0.173295
					GO:0016860	intramolecular oxidoreductase activity	6	0.331057	0.843119	GO:0006725	cellular aromatic compound metabolic process	305	0.0374493	0.192931
					GO:0016861	intramolecular oxidoreductase activity, interconverting aldoses and ketoses	6	0.331057	0.843119	GO:1901135	carbohydrate derivative metabolic process	35	0.0418696	0.213794
					GO:0016407	acetyltransferase activity	7	0.362712	0.843119	GO:0015992	proton transport	5	0.043712	0.21932
					GO:0016627	oxidoreductase activity, acting on the CH-CH group of donors	12	0.367738	0.843119	GO:1902600	hydrogen ion transmembrane transport	5	0.043712	0.21932
					GO:0008079	translation termination factor activity	3	0.369551	0.843119	GO:0006631	fatty acid metabolic process	13	0.0457002	0.225376
					GO:0008172	S-methyltransferase activity	3	0.369551	0.843119	GO:0008610	lipid biosynthetic process	13	0.0457002	0.225376
					GO:0046872	metal ion binding	79	0.381428	0.843119	GO:0033554	cellular response to stress	21	0.0487653	0.238454
					GO:0034062	RNA polymerase activity	8	0.388799	0.843119	GO:0072527	pyrimidine-containing compound metabolic process	16	0.0525168	0.25142
					GO:0005515	protein binding	14	0.402023	0.843119	GO:0006576	cellular biogenic amine metabolic process	9	0.0531599	0.25142
					GO:0004540	ribonuclease activity	4	0.414979	0.843119	GO:0006778	porphyrin-containing compound metabolic process	9	0.0531599	0.25142
					GO:0008565	protein transporter activity	4	0.414979	0.843119	GO:0044106	cellular amine metabolic process	9	0.0531599	0.25142
					GO:0016645	oxidoreductase activity, acting on the CH-NH group of donors	4	0.414979	0.843119	GO:0006790	sulfur compound metabolic process	19	0.0559758	0.262586
					GO:0016755	transferase activity, transferring amino-acyl groups	4	0.414979	0.843119	GO:0006730	one-carbon metabolic process	31	0.0779949	0.362753
					GO:0016882	cyclo-ligase activity	4	0.414979	0.843119	GO:0006551	leucine metabolic process	4	0.0818438	0.362753
					GO:0008324	cation transmembrane transporter activity	21	0.417697	0.843119	GO:0006566	threonine metabolic process	4	0.0818438	0.362753
					GO:0016772	transferase activity, transferring phosphorus-containing groups	61	0.429834	0.843119	GO:0006768	biotin metabolic process	4	0.0818438	0.362753
					GO:0016614	oxidoreductase activity, acting on CH-OH group of donors	16	0.431027	0.843119	GO:0015985	energy coupled proton transport, down electrochemical gradient	4	0.0818438	0.362753
					GO:0016769	transferase activity, transferring nitrogenous groups	11	0.447352	0.843119	GO:0015986	ATP synthesis coupled proton transport	4	0.0818438	0.362753
					GO:0019842	vitamin binding	11	0.447352	0.843119	GO:0006139	nucleobase-containing compound metabolic process	264	0.0824894	0.362753
					GO:0015075	ion transmembrane transporter activity	31	0.454063	0.843119	GO:0006644	phospholipid metabolic process	8	0.0835358	0.362753
					GO:0016836	hydro-lyase activity	12	0.462693	0.843119	GO:0006188	IMP biosynthetic process	6	0.0886451	0.362753
					GO:0022890	inorganic cation transmembrane transporter activity	19	0.467609	0.843119	GO:0006206	pyrimidine nucleobase metabolic process	6	0.0886451	0.362753
					GO:0016791	phosphatase activity	6	0.470219	0.843119	GO:0006568	tryptophan metabolic process	6	0.0886451	0.362753
					GO:0016859	cis-trans isomerase activity	6	0.470219	0.843119	GO:0006586	indolalkylamine metabolic process	6	0.0886451	0.362753
					GO:0016881	acid-amino acid ligase activity	6	0.470219	0.843119	GO:0034613	cellular protein localization	6	0.0886451	0.362753
					GO:0008168	methyltransferase activity	20	0.478397	0.843119	GO:0042430	indole-containing compound metabolic process	6	0.0886451	0.362753
					GO:0016788	hydrolase activity, acting on ester bonds	34	0.479066	0.843119	GO:0046040	IMP metabolic process	6	0.0886451	0.362753
					GO:0008509	anion transmembrane transporter activity	7	0.489677	0.843119	GO:0046112	nucleobase biosynthetic process	6	0.0886451	0.362753
					GO:0015399	primary active transmembrane transporter activity	15	0.501198	0.843119	GO:0051641	cellular localization	6	0.0886451	0.362753
					GO:0015405	P-P-bond-hydrolysis-driven transmembrane transporter activity	15	0.501198	0.843119	GO:0070727	cellular macromolecule localization	6	0.0886451	0.362753
					GO:0016811	hydrolase activity, acting on carbon-nitrogen (but not peptide) bonds, in linear amides	9	0.520465	0.843119	GO:0016070	RNA metabolic process	103	0.106741	0.423158
					GO:0022891	substrate-specific transmembrane transporter activity	40	0.522815	0.843119	GO:0009143	nucleoside triphosphate catabolic process	39	0.10854	0.423158
					GO:0000702	oxidized base lesion DNA N-glycosylase activity	1	0.536875	0.843119	GO:0009146	purine nucleoside triphosphate catabolic process	39	0.10854	0.423158
					GO:0003905	alkylbase DNA N-glycosylase activity	1	0.536875	0.843119	GO:0009203	ribonucleoside triphosphate catabolic process	39	0.10854	0.423158
					GO:0003909	DNA ligase activity	1	0.536875	0.843119	GO:0009207	purine ribonucleoside triphosphate catabolic process	39	0.10854	0.423158
					GO:0004003	ATP-dependent DNA helicase activity	1	0.536875	0.843119	GO:0046434	organophosphate catabolic process	39	0.10854	0.423158
					GO:0004311	farnesyltranstransferase activity	1	0.536875	0.843119	GO:1901292	nucleoside phosphate catabolic process	39	0.10854	0.423158
					GO:0004325	ferrochelatase activity	1	0.536875	0.843119	GO:0009308	amine metabolic process	9	0.112627	0.433237
					GO:0004337	geranyltranstransferase activity	1	0.536875	0.843119	GO:0042254	ribosome biogenesis	9	0.112627	0.433237
					GO:0004549	tRNA-specific ribonuclease activity	1	0.536875	0.843119	GO:0009072	aromatic amino acid family metabolic process	7	0.129024	0.490932
					GO:0004779	sulfate adenylyltransferase activity	1	0.536875	0.843119	GO:0044085	cellular component biogenesis	23	0.137196	0.490932
					GO:0005244	voltage-gated ion channel activity	1	0.536875	0.843119	GO:0019439	aromatic compound catabolic process	39	0.138641	0.490932
					GO:0005249	voltage-gated potassium channel activity	1	0.536875	0.843119	GO:0034655	nucleobase-containing compound catabolic process	39	0.138641	0.490932
					GO:0005253	anion channel activity	1	0.536875	0.843119	GO:0044270	cellular nitrogen compound catabolic process	39	0.138641	0.490932
					GO:0005254	chloride channel activity	1	0.536875	0.843119	GO:0046700	heterocycle catabolic process	39	0.138641	0.490932
					GO:0005261	cation channel activity	1	0.536875	0.843119	GO:1901361	organic cyclic compound catabolic process	39	0.138641	0.490932
					GO:0005267	potassium channel activity	1	0.536875	0.843119	GO:0009605	response to external stimulus	10	0.139821	0.490932
					GO:0008026	ATP-dependent helicase activity	1	0.536875	0.843119	GO:0022613	ribonucleoprotein complex biogenesis	10	0.139821	0.490932
					GO:0008094	DNA-dependent ATPase activity	1	0.536875	0.843119	GO:0071840	cellular component organization or biogenesis	35	0.140077	0.490932
					GO:0008235	metalloexopeptidase activity	1	0.536875	0.843119	GO:0006563	L-serine metabolic process	5	0.145609	0.490932
					GO:0008375	acetylglucosaminyltransferase activity	1	0.536875	0.843119	GO:0006743	ubiquinone metabolic process	5	0.145609	0.490932
					GO:0008410	CoA-transferase activity	1	0.536875	0.843119	GO:0019856	pyrimidine nucleobase biosynthetic process	5	0.145609	0.490932
					GO:0009041	uridylate kinase activity	1	0.536875	0.843119	GO:0042180	cellular ketone metabolic process	5	0.145609	0.490932
					GO:0015079	potassium ion transmembrane transporter activity	1	0.536875	0.843119	GO:0072528	pyrimidine-containing compound biosynthetic process	5	0.145609	0.490932
					GO:0015108	chloride transmembrane transporter activity	1	0.536875	0.843119	GO:1901661	quinone metabolic process	5	0.145609	0.490932
					GO:0015114	phosphate ion transmembrane transporter activity	1	0.536875	0.843119	GO:0051186	cofactor metabolic process	36	0.148456	0.490932
					GO:0015116	sulfate transmembrane transporter activity	1	0.536875	0.843119	GO:0006040	amino sugar metabolic process	3	0.15315	0.490932
					GO:0015144	carbohydrate transmembrane transporter activity	1	0.536875	0.843119	GO:0006144	purine nucleobase metabolic process	3	0.15315	0.490932
					GO:0015145	monosaccharide transmembrane transporter activity	1	0.536875	0.843119	GO:0006549	isoleucine metabolic process	3	0.15315	0.490932
					GO:0015149	hexose transmembrane transporter activity	1	0.536875	0.843119	GO:0006595	polyamine metabolic process	3	0.15315	0.490932
					GO:0015297	antiporter activity	1	0.536875	0.843119	GO:0006722	triterpenoid metabolic process	3	0.15315	0.490932
					GO:0015927	trehalase activity	1	0.536875	0.843119	GO:0009200	deoxyribonucleoside triphosphate metabolic process	3	0.15315	0.490932
					GO:0015929	hexosaminidase activity	1	0.536875	0.843119	GO:0009211	pyrimidine deoxyribonucleoside triphosphate metabolic process	3	0.15315	0.490932
					GO:0016649	oxidoreductase activity, acting on the CH-NH group of donors, quinone or similar compound as acceptor	1	0.536875	0.843119	GO:0015988	energy coupled proton transmembrane transport, against electrochemical gradient	3	0.15315	0.490932
					GO:0016661	oxidoreductase activity, acting on other nitrogenous compounds as donors	1	0.536875	0.843119	GO:0019742	pentacyclic triterpenoid metabolic process	3	0.15315	0.490932
					GO:0016802	trialkylsulfonium hydrolase activity	1	0.536875	0.843119	GO:0019744	hopanoid metabolic process	3	0.15315	0.490932
					GO:0016812	hydrolase activity, acting on carbon-nitrogen (but not peptide) bonds, in cyclic amides	1	0.536875	0.843119	GO:0042440	pigment metabolic process	3	0.15315	0.490932
					GO:0016869	intramolecular transferase activity, transferring amino groups	1	0.536875	0.843119	GO:0043094	cellular metabolic compound salvage	3	0.15315	0.490932
					GO:0016886	ligase activity, forming phosphoric ester bonds	1	0.536875	0.843119	GO:0046148	pigment biosynthetic process	3	0.15315	0.490932
					GO:0016889	endodeoxyribonuclease activity, producing 3'-phosphomonoesters	1	0.536875	0.843119	GO:0000096	sulfur amino acid metabolic process	8	0.164538	0.521641
					GO:0022832	voltage-gated channel activity	1	0.536875	0.843119	GO:1901607	alpha-amino acid biosynthetic process	8	0.164538	0.521641
					GO:0022836	gated channel activity	1	0.536875	0.843119	GO:0000097	sulfur amino acid biosynthetic process	6	0.19521	0.602332
					GO:0022843	voltage-gated cation channel activity	1	0.536875	0.843119	GO:0006525	arginine metabolic process	6	0.19521	0.602332
					GO:0030234	enzyme regulator activity	1	0.536875	0.843119	GO:0009067	aspartate family amino acid biosynthetic process	6	0.19521	0.602332
					GO:0030580	quinone cofactor methyltransferase activity	1	0.536875	0.843119	GO:0034622	cellular macromolecular complex assembly	6	0.19521	0.602332
					GO:0030611	arsenate reductase activity	1	0.536875	0.843119	GO:0044272	sulfur compound biosynthetic process	6	0.19521	0.602332
					GO:0030695	GTPase regulator activity	1	0.536875	0.843119	GO:0034645	cellular macromolecule biosynthetic process	92	0.213041	0.653856
					GO:0042083	5,10-methylenetetrahydrofolate-dependent methyltransferase activity	1	0.536875	0.843119	GO:0018130	heterocycle biosynthetic process	94	0.222421	0.659474
					GO:0051002	ligase activity, forming nitrogen-metal bonds	1	0.536875	0.843119	GO:0006281	DNA repair	10	0.223619	0.659474
					GO:0051003	ligase activity, forming nitrogen-metal bonds, forming coordination complexes	1	0.536875	0.843119	GO:0006812	cation transport	18	0.229749	0.659474
					GO:0051119	sugar transmembrane transporter activity	1	0.536875	0.843119	GO:0006771	riboflavin metabolic process	4	0.234371	0.659474
					GO:0051748	UTP-monosaccharide-1-phosphate uridylyltransferase activity	1	0.536875	0.843119	GO:0006886	intracellular protein transport	4	0.234371	0.659474
					GO:0052592	oxidoreductase activity, acting on CH or CH2 groups, with an iron-sulfur protein as acceptor	1	0.536875	0.843119	GO:0042726	flavin-containing compound metabolic process	4	0.234371	0.659474
					GO:0060589	nucleoside-triphosphatase regulator activity	1	0.536875	0.843119	GO:0046907	intracellular transport	4	0.234371	0.659474
					GO:0070035	purine NTP-dependent helicase activity	1	0.536875	0.843119	GO:0051649	establishment of localization in cell	4	0.234371	0.659474
					GO:0098772	molecular function regulator	1	0.536875	0.843119	GO:0006547	histidine metabolic process	7	0.235161	0.659474
					GO:1901476	carbohydrate transporter activity	1	0.536875	0.843119	GO:0052803	imidazole-containing compound metabolic process	7	0.235161	0.659474
					GO:1901682	sulfur compound transmembrane transporter activity	1	0.536875	0.843119	GO:0098655	cation transmembrane transport	7	0.235161	0.659474
					GO:0004152	dihydroorotate dehydrogenase activity	2	0.555247	0.843119	GO:0098660	inorganic ion transmembrane transport	7	0.235161	0.659474
					GO:0004180	carboxypeptidase activity	2	0.555247	0.843119	GO:0098662	inorganic cation transmembrane transport	7	0.235161	0.659474
					GO:0005216	ion channel activity	2	0.555247	0.843119	GO:0009059	macromolecule biosynthetic process	92	0.240567	0.659474
					GO:0008144	drug binding	2	0.555247	0.843119	GO:0016043	cellular component organization	25	0.264432	0.659474
					GO:0016615	malate dehydrogenase activity	2	0.555247	0.843119	GO:0034220	ion transmembrane transport	8	0.268362	0.659474
					GO:0016748	succinyltransferase activity	2	0.555247	0.843119	GO:0022607	cellular component assembly	12	0.271003	0.659474
					GO:0016799	hydrolase activity, hydrolyzing N-glycosyl compounds	2	0.555247	0.843119	GO:0044248	cellular catabolic process	41	0.272496	0.659474
					GO:0016838	carbon-oxygen lyase activity, acting on phosphates	2	0.555247	0.843119	GO:0006213	pyrimidine nucleoside metabolic process	2	0.286416	0.659474
					GO:0016891	endoribonuclease activity, producing 5'-phosphomonoesters	2	0.555247	0.843119	GO:0006221	pyrimidine nucleotide biosynthetic process	2	0.286416	0.659474
					GO:0022838	substrate-specific channel activity	2	0.555247	0.843119	GO:0006222	UMP biosynthetic process	2	0.286416	0.659474
					GO:0003916	DNA topoisomerase activity	3	0.568976	0.843119	GO:0006354	DNA-templated transcription, elongation	2	0.286416	0.659474
					GO:0016646	oxidoreductase activity, acting on the CH-NH group of donors, NAD or NADP as acceptor	3	0.568976	0.843119	GO:0006573	valine metabolic process	2	0.286416	0.659474
					GO:0016758	transferase activity, transferring hexosyl groups	3	0.568976	0.843119	GO:0006596	polyamine biosynthetic process	2	0.286416	0.659474
					GO:0016776	phosphotransferase activity, phosphate group as acceptor	3	0.568976	0.843119	GO:0006783	heme biosynthetic process	2	0.286416	0.659474
					GO:0016782	transferase activity, transferring sulfur-containing groups	3	0.568976	0.843119	GO:0006825	copper ion transport	2	0.286416	0.659474
					GO:0016841	ammonia-lyase activity	3	0.568976	0.843119	GO:0008299	isoprenoid biosynthetic process	2	0.286416	0.659474
					GO:0016846	carbon-sulfur lyase activity	3	0.568976	0.843119	GO:0008653	lipopolysaccharide metabolic process	2	0.286416	0.659474
					GO:0016857	racemase and epimerase activity, acting on carbohydrates and derivatives	3	0.568976	0.843119	GO:0009103	lipopolysaccharide biosynthetic process	2	0.286416	0.659474
					GO:0019238	cyclohydrolase activity	3	0.568976	0.843119	GO:0009202	deoxyribonucleoside triphosphate biosynthetic process	2	0.286416	0.659474
					GO:0022803	passive transmembrane transporter activity	3	0.568976	0.843119	GO:0009212	pyrimidine deoxyribonucleoside triphosphate biosynthetic process	2	0.286416	0.659474
					GO:0070566	adenylyltransferase activity	3	0.568976	0.843119	GO:0009218	pyrimidine ribonucleotide metabolic process	2	0.286416	0.659474
					GO:0004518	nuclease activity	23	0.573286	0.845662	GO:0009220	pyrimidine ribonucleotide biosynthetic process	2	0.286416	0.659474
					GO:0046915	transition metal ion transmembrane transporter activity	4	0.580376	0.851055	GO:0009225	nucleotide-sugar metabolic process	2	0.286416	0.659474
					GO:0016810	hydrolase activity, acting on carbon-nitrogen (but not peptide) bonds	15	0.582163	0.851055	GO:0009653	anatomical structure morphogenesis	2	0.286416	0.659474
					GO:0016814	hydrolase activity, acting on carbon-nitrogen (but not peptide) bonds, in cyclic amidines	5	0.590315	0.859119	GO:0016108	tetraterpenoid metabolic process	2	0.286416	0.659474
					GO:0004386	helicase activity	7	0.607368	0.872741	GO:0016109	tetraterpenoid biosynthetic process	2	0.286416	0.659474
					GO:0008757	S-adenosylmethionine-dependent methyltransferase activity	7	0.607368	0.872741	GO:0016114	terpenoid biosynthetic process	2	0.286416	0.659474
					GO:0022892	substrate-specific transporter activity	55	0.607706	0.872741	GO:0019276	UDP-N-acetylgalactosamine metabolic process	2	0.286416	0.659474
					GO:0004519	endonuclease activity	9	0.621935	0.889257	GO:0019541	propionate metabolic process	2	0.286416	0.659474
					GO:0005506	iron ion binding	13	0.646468	0.9203	GO:0032502	developmental process	2	0.286416	0.659474
					GO:0051536	iron-sulfur cluster binding	21	0.685043	0.959283	GO:0032989	cellular component morphogenesis	2	0.286416	0.659474
					GO:0042578	phosphoric ester hydrolase activity	6	0.708779	0.959283	GO:0033353	S-adenosylmethionine cycle	2	0.286416	0.659474
					GO:0046873	metal ion transmembrane transporter activity	6	0.708779	0.959283	GO:0035434	copper ion transmembrane transport	2	0.286416	0.659474
					GO:0016854	racemase and epimerase activity	5	0.710411	0.959283	GO:0042168	heme metabolic process	2	0.286416	0.659474
					GO:0016744	transferase activity, transferring aldehyde or ketonic groups	4	0.714469	0.959283	GO:0043102	amino acid salvage	2	0.286416	0.659474
					GO:0004521	endoribonuclease activity	2	0.740942	0.959283	GO:0044764	multi-organism cellular process	2	0.286416	0.659474
					GO:0008493	tetracycline transporter activity	2	0.740942	0.959283	GO:0044767	single-organism developmental process	2	0.286416	0.659474
					GO:0015267	channel activity	2	0.740942	0.959283	GO:0046049	UMP metabolic process	2	0.286416	0.659474
					GO:0016405	CoA-ligase activity	2	0.740942	0.959283	GO:0046131	pyrimidine ribonucleoside metabolic process	2	0.286416	0.659474
					GO:0016421	CoA carboxylase activity	2	0.740942	0.959283	GO:0046132	pyrimidine ribonucleoside biosynthetic process	2	0.286416	0.659474
					GO:0016635	oxidoreductase activity, acting on the CH-CH group of donors, quinone or related compound as acceptor	2	0.740942	0.959283	GO:0046134	pyrimidine nucleoside biosynthetic process	2	0.286416	0.659474
					GO:0016868	intramolecular transferase activity, phosphotransferases	2	0.740942	0.959283	GO:0046459	short-chain fatty acid metabolic process	2	0.286416	0.659474
					GO:0016877	ligase activity, forming carbon-sulfur bonds	2	0.740942	0.959283	GO:0046498	S-adenosylhomocysteine metabolic process	2	0.286416	0.659474
					GO:0016885	ligase activity, forming carbon-carbon bonds	2	0.740942	0.959283	GO:0046500	S-adenosylmethionine metabolic process	2	0.286416	0.659474
					GO:0019534	toxin transporter activity	2	0.740942	0.959283	GO:0048856	anatomical structure development	2	0.286416	0.659474
					GO:0042895	antibiotic transporter activity	2	0.740942	0.959283	GO:0048869	cellular developmental process	2	0.286416	0.659474
					GO:0070569	uridylyltransferase activity	2	0.740942	0.959283	GO:1903509	liposaccharide metabolic process	2	0.286416	0.659474
					GO:0090484	drug transporter activity	2	0.740942	0.959283	GO:0006553	lysine metabolic process	5	0.28802	0.659474
					GO:0022857	transmembrane transporter activity	53	0.751484	0.959283	GO:0009085	lysine biosynthetic process	5	0.28802	0.659474
					GO:0051540	metal cluster binding	31	0.765706	0.959283	GO:0009129	pyrimidine nucleoside monophosphate metabolic process	5	0.28802	0.659474
					GO:0003690	double-stranded DNA binding	1	0.785671	0.959283	GO:0009130	pyrimidine nucleoside monophosphate biosynthetic process	5	0.28802	0.659474
					GO:0004185	serine-type carboxypeptidase activity	1	0.785671	0.959283	GO:0015672	monovalent inorganic cation transport	5	0.28802	0.659474
					GO:0005310	dicarboxylic acid transmembrane transporter activity	1	0.785671	0.959283	GO:0043623	cellular protein complex assembly	5	0.28802	0.659474
					GO:0008171	O-methyltransferase activity	1	0.785671	0.959283	GO:0009069	serine family amino acid metabolic process	9	0.296652	0.676555
					GO:0008408	3'-5' exonuclease activity	1	0.785671	0.959283	GO:0006974	cellular response to DNA damage stimulus	10	0.321243	0.729752
					GO:0008907	integrase activity	1	0.785671	0.959283	GO:0006461	protein complex assembly	6	0.327583	0.735467
					GO:0015002	heme-copper terminal oxidase activity	1	0.785671	0.959283	GO:0070271	protein complex biogenesis	6	0.327583	0.735467
					GO:0016641	oxidoreductase activity, acting on the CH-NH2 group of donors, oxygen as acceptor	1	0.785671	0.959283	GO:0071822	protein complex subunit organization	6	0.327583	0.735467
					GO:0016706	oxidoreductase activity, acting on paired donors, with incorporation or reduction of molecular oxygen, 2-oxoglutarate as one donor, and incorporation of one atom each of oxygen into both donors	1	0.785671	0.959283	GO:0015698	inorganic anion transport	7	0.358751	0.768741
					GO:0016778	diphosphotransferase activity	1	0.785671	0.959283	GO:0043933	macromolecular complex subunit organization	7	0.358751	0.768741
					GO:0016801	hydrolase activity, acting on ether bonds	1	0.785671	0.959283	GO:0065003	macromolecular complex assembly	7	0.358751	0.768741
					GO:0016849	phosphorus-oxygen lyase activity	1	0.785671	0.959283	GO:0006779	porphyrin-containing compound biosynthetic process	3	0.36707	0.768741
					GO:0016894	endonuclease activity, active with either ribo- or deoxyribonucleic acids and producing 3'-phosphomonoesters	1	0.785671	0.959283	GO:0009132	nucleoside diphosphate metabolic process	3	0.36707	0.768741
					GO:0019201	nucleotide kinase activity	1	0.785671	0.959283	GO:0009147	pyrimidine nucleoside triphosphate metabolic process	3	0.36707	0.768741
					GO:0046912	transferase activity, transferring acyl groups, acyl groups converted into alkyl on transfer	1	0.785671	0.959283	GO:0033014	tetrapyrrole biosynthetic process	3	0.36707	0.768741
					GO:0051184	cofactor transporter activity	1	0.785671	0.959283	GO:0006733	oxidoreduction coenzyme metabolic process	8	0.38441	0.768741
					GO:0051213	dioxygenase activity	1	0.785671	0.959283	GO:0033013	tetrapyrrole metabolic process	19	0.385918	0.768741
					GO:0070008	serine-type exopeptidase activity	1	0.785671	0.959283	GO:0008104	protein localization	20	0.398377	0.768741
					GO:0016701	oxidoreductase activity, acting on single donors with incorporation of molecular oxygen	5	0.803064	0.976861	GO:0033036	macromolecule localization	20	0.398377	0.768741
					GO:0016638	oxidoreductase activity, acting on the CH-NH2 group of donors	4	0.813792	0.986231	GO:1901362	organic cyclic compound biosynthetic process	86	0.403585	0.768741
					GO:0005215	transporter activity	71	0.821158	0.991472	GO:0009173	pyrimidine ribonucleoside monophosphate metabolic process	4	0.411894	0.768741
					GO:0015036	disulfide oxidoreductase activity	3	0.829921	0.995253	GO:0009174	pyrimidine ribonucleoside monophosphate biosynthetic process	4	0.411894	0.768741
					GO:0022804	active transmembrane transporter activity	23	0.831774	0.995253	GO:0031163	metallo-sulfur cluster assembly	4	0.411894	0.768741
					GO:0046914	transition metal ion binding	49	0.833448	0.995253	GO:0009056	catabolic process	48	0.419686	0.768741
					GO:0004553	hydrolase activity, hydrolyzing O-glycosyl compounds	2	0.855586	0.999999	GO:0019438	aromatic compound biosynthetic process	85	0.434102	0.768741
					GO:0015932	nucleobase-containing compound transmembrane transporter activity	2	0.855586	0.999999	GO:0006950	response to stress	24	0.442182	0.768741
					GO:0016893	endonuclease activity, active with either ribo- or deoxyribonucleic acids and producing 5'-phosphomonoesters	2	0.855586	0.999999	GO:0009057	macromolecule catabolic process	5	0.442704	0.768741
					GO:0015291	secondary active transmembrane transporter activity	6	0.861031	0.999999	GO:0016072	rRNA metabolic process	5	0.442704	0.768741
					GO:0016798	hydrolase activity, acting on glycosyl bonds	5	0.870411	0.999999	GO:0034654	nucleobase-containing compound biosynthetic process	81	0.450024	0.768741
					GO:0016705	oxidoreductase activity, acting on paired donors, with incorporation or reduction of molecular oxygen	4	0.882713	0.999999	GO:1901575	organic substance catabolic process	47	0.460041	0.768741
					GO:0016301	kinase activity	18	0.898966	0.999999	GO:0006811	ion transport	34	0.4691	0.768741
					GO:0043168	anion binding	7	0.900494	0.999999	GO:0042221	response to chemical	7	0.485296	0.768741
					GO:0008236	serine-type peptidase activity	1	0.900883	0.999999	GO:0051188	cofactor biosynthetic process	15	0.494669	0.768741
					GO:0008374	O-acyltransferase activity	1	0.900883	0.999999	GO:0044260	cellular macromolecule metabolic process	212	0.49823	0.768741
					GO:0016668	oxidoreductase activity, acting on a sulfur group of donors, NAD(P) as acceptor	1	0.900883	0.999999	GO:0006766	vitamin metabolic process	23	0.499408	0.768741
					GO:0016679	oxidoreductase activity, acting on diphenols and related substances as donors	1	0.900883	0.999999	GO:0006767	water-soluble vitamin metabolic process	23	0.499408	0.768741
					GO:0016703	oxidoreductase activity, acting on single donors with incorporation of molecular oxygen, incorporation of one atom of oxygen (internal monooxygenases or internal mixed function oxidases)	1	0.900883	0.999999	GO:0043648	dicarboxylic acid metabolic process	8	0.501421	0.768741
					GO:0016783	sulfurtransferase activity	1	0.900883	0.999999	GO:0044712	single-organism catabolic process	42	0.524758	0.768741
					GO:0017171	serine hydrolase activity	1	0.900883	0.999999	GO:0015031	protein transport	18	0.524899	0.768741
					GO:0019205	nucleobase-containing compound kinase activity	1	0.900883	0.999999	GO:0045184	establishment of protein localization	18	0.524899	0.768741
					GO:0043566	structure-specific DNA binding	1	0.900883	0.999999	GO:0000451	rRNA 2'-O-methylation	1	0.535333	0.768741
					GO:0070567	cytidylyltransferase activity	1	0.900883	0.999999	GO:0001897	cytolysis by symbiont of host cells	1	0.535333	0.768741
					GO:0016667	oxidoreductase activity, acting on a sulfur group of donors	5	0.917104	0.999999	GO:0001906	cell killing	1	0.535333	0.768741
					GO:0048037	cofactor binding	54	0.919451	0.999999	GO:0001907	killing by symbiont of host cells	1	0.535333	0.768741
					GO:0000988	transcription factor activity, protein binding	2	0.921893	0.999999	GO:0002097	tRNA wobble base modification	1	0.535333	0.768741
					GO:0000990	transcription factor activity, core RNA polymerase binding	2	0.921893	0.999999	GO:0006041	glucosamine metabolic process	1	0.535333	0.768741
					GO:0000996	core DNA-dependent RNA polymerase binding promoter specificity activity	2	0.921893	0.999999	GO:0006067	ethanol metabolic process	1	0.535333	0.768741
					GO:0016780	phosphotransferase activity, for other substituted phosphate groups	2	0.921893	0.999999	GO:0006090	pyruvate metabolic process	1	0.535333	0.768741
					GO:0003676	nucleic acid binding	167	0.92662	0.999999	GO:0006353	DNA-templated transcription, termination	1	0.535333	0.768741
					GO:0016209	antioxidant activity	4	0.928226	0.999999	GO:0006366	transcription from RNA polymerase II promoter	1	0.535333	0.768741
					GO:0004601	peroxidase activity	1	0.954196	0.999999	GO:0006368	transcription elongation from RNA polymerase II promoter	1	0.535333	0.768741
					GO:0005381	iron ion transmembrane transporter activity	1	0.954196	0.999999	GO:0006417	regulation of translation	1	0.535333	0.768741
					GO:0008514	organic anion transmembrane transporter activity	1	0.954196	0.999999	GO:0006448	regulation of translational elongation	1	0.535333	0.768741
					GO:0016684	oxidoreductase activity, acting on peroxide as acceptor	1	0.954196	0.999999	GO:0006473	protein acetylation	1	0.535333	0.768741
					GO:0016855	racemase and epimerase activity, acting on amino acids and derivatives	1	0.954196	0.999999	GO:0006486	protein glycosylation	1	0.535333	0.768741
					GO:0036361	racemase activity, acting on amino acids and derivatives	1	0.954196	0.999999	GO:0006526	arginine biosynthetic process	1	0.535333	0.768741
					GO:0043565	sequence-specific DNA binding	1	0.954196	0.999999	GO:0006555	methionine metabolic process	1	0.535333	0.768741
					GO:0046943	carboxylic acid transmembrane transporter activity	1	0.954196	0.999999	GO:0006570	tyrosine metabolic process	1	0.535333	0.768741
					GO:0047661	amino-acid racemase activity	1	0.954196	0.999999	GO:0006801	superoxide metabolic process	1	0.535333	0.768741
					GO:0005275	amine transmembrane transporter activity	2	0.958682	0.999999	GO:0008643	carbohydrate transport	1	0.535333	0.768741
					GO:0060089	molecular transducer activity	4	0.974926	0.999999	GO:0008645	hexose transport	1	0.535333	0.768741
					GO:0016773	phosphotransferase activity, alcohol group as acceptor	6	0.976642	0.999999	GO:0009062	fatty acid catabolic process	1	0.535333	0.768741
					GO:0004497	monooxygenase activity	2	0.978512	0.999999	GO:0009084	glutamine family amino acid biosynthetic process	1	0.535333	0.768741
					GO:0008170	N-methyltransferase activity	2	0.978512	0.999999	GO:0009086	methionine biosynthetic process	1	0.535333	0.768741
					GO:0001882	nucleoside binding	1	0.978849	0.999999	GO:0009100	glycoprotein metabolic process	1	0.535333	0.768741
					GO:0004672	protein kinase activity	5	0.981043	0.999999	GO:0009101	glycoprotein biosynthetic process	1	0.535333	0.768741
					GO:0004673	protein histidine kinase activity	5	0.981043	0.999999	GO:0009109	coenzyme catabolic process	1	0.535333	0.768741
					GO:0016775	phosphotransferase activity, nitrogenous group as acceptor	5	0.981043	0.999999	GO:0009113	purine nucleobase biosynthetic process	1	0.535333	0.768741
					GO:0001071	nucleic acid binding transcription factor activity	35	0.984747	0.999999	GO:0009133	nucleoside diphosphate biosynthetic process	1	0.535333	0.768741
					GO:0005342	organic acid transmembrane transporter activity	1	0.99024	0.999999	GO:0009138	pyrimidine nucleoside diphosphate metabolic process	1	0.535333	0.768741
					GO:0050662	coenzyme binding	15	0.991525	0.999999	GO:0009139	pyrimidine nucleoside diphosphate biosynthetic process	1	0.535333	0.768741
					GO:0016620	oxidoreductase activity, acting on the aldehyde or oxo group of donors, NAD or NADP as acceptor	3	0.997189	0.999999	GO:0009157	deoxyribonucleoside monophosphate biosynthetic process	1	0.535333	0.768741
					GO:0016903	oxidoreductase activity, acting on the aldehyde or oxo group of donors	3	0.999796	0.999999	GO:0009162	deoxyribonucleoside monophosphate metabolic process	1	0.535333	0.768741
					GO:0016491	oxidoreductase activity	75	0.999833	0.999999	GO:0009176	pyrimidine deoxyribonucleoside monophosphate metabolic process	1	0.535333	0.768741
					GO:0003677	DNA binding	16	0.999998	0.999999	GO:0009177	pyrimidine deoxyribonucleoside monophosphate biosynthetic process	1	0.535333	0.768741
					GO:0004871	signal transducer activity	10	0.999998	0.999999	GO:0009186	deoxyribonucleoside diphosphate metabolic process	1	0.535333	0.768741
					GO:0016651	oxidoreductase activity, acting on NAD(P)H	2	0.999999	0.999999	GO:0009189	deoxyribonucleoside diphosphate biosynthetic process	1	0.535333	0.768741
										GO:0009196	pyrimidine deoxyribonucleoside diphosphate metabolic process	1	0.535333	0.768741
										GO:0009197	pyrimidine deoxyribonucleoside diphosphate biosynthetic process	1	0.535333	0.768741
										GO:0009233	menaquinone metabolic process	1	0.535333	0.768741
										GO:0009292	genetic transfer	1	0.535333	0.768741
										GO:0009396	folic acid-containing compound biosynthetic process	1	0.535333	0.768741
										GO:0009404	toxin metabolic process	1	0.535333	0.768741
										GO:0009966	regulation of signal transduction	1	0.535333	0.768741
										GO:0010608	posttranscriptional regulation of gene expression	1	0.535333	0.768741
										GO:0010646	regulation of cell communication	1	0.535333	0.768741
										GO:0015669	gas transport	1	0.535333	0.768741
										GO:0015749	monosaccharide transport	1	0.535333	0.768741
										GO:0015893	drug transport	1	0.535333	0.768741
										GO:0016042	lipid catabolic process	1	0.535333	0.768741
										GO:0016999	antibiotic metabolic process	1	0.535333	0.768741
										GO:0017006	protein-tetrapyrrole linkage	1	0.535333	0.768741
										GO:0017144	drug metabolic process	1	0.535333	0.768741
										GO:0019543	propionate catabolic process	1	0.535333	0.768741
										GO:0019626	short-chain fatty acid catabolic process	1	0.535333	0.768741
										GO:0019748	secondary metabolic process	1	0.535333	0.768741
										GO:0019860	uracil metabolic process	1	0.535333	0.768741
										GO:0019988	charged-tRNA amino acid modification	1	0.535333	0.768741
										GO:0022618	ribonucleoprotein complex assembly	1	0.535333	0.768741
										GO:0023051	regulation of signaling	1	0.535333	0.768741
										GO:0030258	lipid modification	1	0.535333	0.768741
										GO:0031554	regulation of DNA-templated transcription, termination	1	0.535333	0.768741
										GO:0031555	transcriptional attenuation	1	0.535333	0.768741
										GO:0031640	killing of cells of other organism	1	0.535333	0.768741
										GO:0032012	regulation of ARF protein signal transduction	1	0.535333	0.768741
										GO:0032268	regulation of cellular protein metabolic process	1	0.535333	0.768741
										GO:0033609	oxalate metabolic process	1	0.535333	0.768741
										GO:0034248	regulation of cellular amide metabolic process	1	0.535333	0.768741
										GO:0035821	modification of morphology or physiology of other organism	1	0.535333	0.768741
										GO:0042398	cellular modified amino acid biosynthetic process	1	0.535333	0.768741
										GO:0042493	response to drug	1	0.535333	0.768741
										GO:0043096	purine nucleobase salvage	1	0.535333	0.768741
										GO:0043101	purine-containing compound salvage	1	0.535333	0.768741
										GO:0043244	regulation of protein complex disassembly	1	0.535333	0.768741
										GO:0043413	macromolecule glycosylation	1	0.535333	0.768741
										GO:0043543	protein acylation	1	0.535333	0.768741
										GO:0044003	modification by symbiont of host morphology or physiology	1	0.535333	0.768741
										GO:0044004	disruption by symbiont of host cell	1	0.535333	0.768741
										GO:0044242	cellular lipid catabolic process	1	0.535333	0.768741
										GO:0044364	disruption of cells of other organism	1	0.535333	0.768741
										GO:0044403	symbiosis, encompassing mutualism through parasitism	1	0.535333	0.768741
										GO:0044419	interspecies interaction between organisms	1	0.535333	0.768741
										GO:0046578	regulation of Ras protein signal transduction	1	0.535333	0.768741
										GO:0048583	regulation of response to stimulus	1	0.535333	0.768741
										GO:0051056	regulation of small GTPase mediated signal transduction	1	0.535333	0.768741
										GO:0051128	regulation of cellular component organization	1	0.535333	0.768741
										GO:0051187	cofactor catabolic process	1	0.535333	0.768741
										GO:0051246	regulation of protein metabolic process	1	0.535333	0.768741
										GO:0051604	protein maturation	1	0.535333	0.768741
										GO:0051701	interaction with host	1	0.535333	0.768741
										GO:0051715	cytolysis in other organism	1	0.535333	0.768741
										GO:0051801	cytolysis in other organism involved in symbiotic interaction	1	0.535333	0.768741
										GO:0051817	modification of morphology or physiology of other organism involved in symbiotic interaction	1	0.535333	0.768741
										GO:0051818	disruption of cells of other organism involved in symbiotic interaction	1	0.535333	0.768741
										GO:0051883	killing of cells in other organism involved in symbiotic interaction	1	0.535333	0.768741
										GO:0070071	proton-transporting two-sector ATPase complex assembly	1	0.535333	0.768741
										GO:0070085	glycosylation	1	0.535333	0.768741
										GO:0070475	rRNA base methylation	1	0.535333	0.768741
										GO:0071265	L-methionine biosynthetic process	1	0.535333	0.768741
										GO:0071806	protein transmembrane transport	1	0.535333	0.768741
										GO:0071826	ribonucleoprotein complex subunit organization	1	0.535333	0.768741
										GO:0072329	monocarboxylic acid catabolic process	1	0.535333	0.768741
										GO:1901071	glucosamine-containing compound metabolic process	1	0.535333	0.768741
										GO:1902531	regulation of intracellular signal transduction	1	0.535333	0.768741
										GO:0000910	cytokinesis	2	0.552947	0.768741
										GO:0001510	RNA methylation	2	0.552947	0.768741
										GO:0006536	glutamate metabolic process	2	0.552947	0.768741
										GO:0006605	protein targeting	2	0.552947	0.768741
										GO:0006612	protein targeting to membrane	2	0.552947	0.768741
										GO:0006613	cotranslational protein targeting to membrane	2	0.552947	0.768741
										GO:0006996	organelle organization	2	0.552947	0.768741
										GO:0008213	protein alkylation	2	0.552947	0.768741
										GO:0009148	pyrimidine nucleoside triphosphate biosynthetic process	2	0.552947	0.768741
										GO:0009309	amine biosynthetic process	2	0.552947	0.768741
										GO:0018065	protein-cofactor linkage	2	0.552947	0.768741
										GO:0031167	rRNA methylation	2	0.552947	0.768741
										GO:0032506	cytokinetic process	2	0.552947	0.768741
										GO:0032776	DNA methylation on cytosine	2	0.552947	0.768741
										GO:0042401	cellular biogenic amine biosynthetic process	2	0.552947	0.768741
										GO:0044802	single-organism membrane organization	2	0.552947	0.768741
										GO:0061024	membrane organization	2	0.552947	0.768741
										GO:0072657	protein localization to membrane	2	0.552947	0.768741
										GO:0090150	establishment of protein localization to membrane	2	0.552947	0.768741
										GO:1902580	single-organism cellular localization	2	0.552947	0.768741
										GO:1902582	single-organism intracellular transport	2	0.552947	0.768741
										GO:0044765	single-organism transport	47	0.55424	0.768741
										GO:1902578	single-organism localization	47	0.55424	0.768741
										GO:0006260	DNA replication	3	0.566117	0.774052
										GO:0006560	proline metabolic process	3	0.566117	0.774052
										GO:0007049	cell cycle	3	0.566117	0.774052
										GO:0009089	lysine biosynthetic process via diaminopimelate	3	0.566117	0.774052
										GO:0046451	diaminopimelate metabolic process	3	0.566117	0.774052
										GO:0051301	cell division	3	0.566117	0.774052
										GO:0000154	rRNA modification	4	0.57706	0.785291
										GO:0006364	rRNA processing	4	0.57706	0.785291
										GO:0006575	cellular modified amino acid metabolic process	7	0.602997	0.818657
										GO:0055085	transmembrane transport	9	0.617014	0.835721
										GO:0006732	coenzyme metabolic process	22	0.622264	0.840858
										GO:0009108	coenzyme biosynthetic process	12	0.635175	0.856298
										GO:0006464	cellular protein modification process	15	0.650984	0.873529
										GO:0036211	protein modification process	15	0.650984	0.873529
										GO:0030001	metal ion transport	10	0.7077	0.947431
										GO:0006772	thiamine metabolic process	4	0.711416	0.948007
										GO:0042723	thiamine-containing compound metabolic process	4	0.711416	0.948007
										GO:0019359	nicotinamide nucleotide biosynthetic process	3	0.720341	0.953295
										GO:0019363	pyridine nucleotide biosynthetic process	3	0.720341	0.953295
										GO:0072525	pyridine-containing compound biosynthetic process	3	0.720341	0.953295
										GO:0043412	macromolecule modification	34	0.723942	0.955868
										GO:0006817	phosphate ion transport	2	0.738824	0.962306
										GO:0022402	cell cycle process	2	0.738824	0.962306
										GO:0033692	cellular polysaccharide biosynthetic process	2	0.738824	0.962306
										GO:0034637	cellular carbohydrate biosynthetic process	2	0.738824	0.962306
										GO:0042546	cell wall biogenesis	2	0.738824	0.962306
										GO:0051704	multi-organism process	2	0.738824	0.962306
										GO:0006022	aminoglycan metabolic process	12	0.777102	0.966908
										GO:0030203	glycosaminoglycan metabolic process	12	0.777102	0.966908
										GO:0000270	peptidoglycan metabolic process	11	0.777722	0.966908
										GO:0006820	anion transport	11	0.777722	0.966908
										GO:0005996	monosaccharide metabolic process	9	0.780647	0.966908
										GO:0000278	mitotic cell cycle	1	0.784251	0.966908
										GO:0000281	mitotic cytokinesis	1	0.784251	0.966908
										GO:0000917	barrier septum assembly	1	0.784251	0.966908
										GO:0001522	pseudouridine synthesis	1	0.784251	0.966908
										GO:0006522	alanine metabolic process	1	0.784251	0.966908
										GO:0006749	glutathione metabolic process	1	0.784251	0.966908
										GO:0006875	cellular metal ion homeostasis	1	0.784251	0.966908
										GO:0015009	corrin metabolic process	1	0.784251	0.966908
										GO:0018904	ether metabolic process	1	0.784251	0.966908
										GO:0019400	alditol metabolic process	1	0.784251	0.966908
										GO:0019751	polyol metabolic process	1	0.784251	0.966908
										GO:0034308	primary alcohol metabolic process	1	0.784251	0.966908
										GO:0051181	cofactor transport	1	0.784251	0.966908
										GO:0051259	protein oligomerization	1	0.784251	0.966908
										GO:0051276	chromosome organization	1	0.784251	0.966908
										GO:0055065	metal ion homeostasis	1	0.784251	0.966908
										GO:0061640	cytoskeleton-dependent cytokinesis	1	0.784251	0.966908
										GO:0090529	cell septum assembly	1	0.784251	0.966908
										GO:1902410	mitotic cytokinetic process	1	0.784251	0.966908
										GO:1903047	mitotic cell cycle process	1	0.784251	0.966908
										GO:0045229	external encapsulating structure organization	7	0.787111	0.968365
										GO:0032259	methylation	5	0.800184	0.980268
										GO:0043414	macromolecule methylation	5	0.800184	0.980268
										GO:0006760	folic acid-containing compound metabolic process	4	0.811264	0.991736
										GO:0005975	carbohydrate metabolic process	19	0.825452	1
										GO:0019362	pyridine nucleotide metabolic process	3	0.827802	1
										GO:0046496	nicotinamide nucleotide metabolic process	3	0.827802	1
										GO:0051716	cellular response to stimulus	32	0.833317	1
										GO:0009235	cobalamin metabolic process	10	0.836612	1
										GO:0019318	hexose metabolic process	8	0.845018	1
										GO:0090304	nucleic acid metabolic process	170	0.847635	1
										GO:0000271	polysaccharide biosynthetic process	2	0.853962	1
										GO:0006066	alcohol metabolic process	2	0.853962	1
										GO:0015850	organic hydroxy compound transport	2	0.853962	1
										GO:0015931	nucleobase-containing compound transport	2	0.853962	1
										GO:0016051	carbohydrate biosynthetic process	2	0.853962	1
										GO:0065008	regulation of biological quality	17	0.865101	1
										GO:0072524	pyridine-containing compound metabolic process	4	0.880776	1
										GO:0006306	DNA methylation	3	0.897633	1
										GO:0006865	amino acid transport	3	0.897633	1
										GO:0044728	DNA methylation or demethylation	3	0.897633	1
										GO:1901615	organic hydroxy compound metabolic process	3	0.897633	1
										GO:0006072	glycerol-3-phosphate metabolic process	1	0.899903	1
										GO:0006873	cellular ion homeostasis	1	0.899903	1
										GO:0008614	pyridoxine metabolic process	1	0.899903	1
										GO:0009078	pyruvate family amino acid metabolic process	1	0.899903	1
										GO:0016054	organic acid catabolic process	1	0.899903	1
										GO:0019835	cytolysis	1	0.899903	1
										GO:0030003	cellular cation homeostasis	1	0.899903	1
										GO:0042559	pteridine-containing compound biosynthetic process	1	0.899903	1
										GO:0042816	vitamin B6 metabolic process	1	0.899903	1
										GO:0046395	carboxylic acid catabolic process	1	0.899903	1
										GO:0051606	detection of stimulus	1	0.899903	1
										GO:0052646	alditol phosphate metabolic process	1	0.899903	1
										GO:0055082	cellular chemical homeostasis	1	0.899903	1
										GO:0072593	reactive oxygen species metabolic process	1	0.899903	1
										GO:0098771	inorganic ion homeostasis	1	0.899903	1
										GO:0071554	cell wall organization or biogenesis	2	0.920773	1
										GO:0000041	transition metal ion transport	4	0.926829	1
										GO:0015849	organic acid transport	4	0.926829	1
										GO:0042558	pteridine-containing compound metabolic process	4	0.926829	1
										GO:0046942	carboxylic acid transport	4	0.926829	1
										GO:0006810	transport	100	0.928563	1
										GO:0019725	cellular homeostasis	7	0.932179	1
										GO:0005976	polysaccharide metabolic process	3	0.940818	1
										GO:0006305	DNA alkylation	3	0.940818	1
										GO:0009889	regulation of biosynthetic process	3	0.940818	1
										GO:0010468	regulation of gene expression	3	0.940818	1
										GO:0010556	regulation of macromolecule biosynthetic process	3	0.940818	1
										GO:0031323	regulation of cellular metabolic process	3	0.940818	1
										GO:0031326	regulation of cellular biosynthetic process	3	0.940818	1
										GO:0051171	regulation of nitrogen compound metabolic process	3	0.940818	1
										GO:0060255	regulation of macromolecule metabolic process	3	0.940818	1
										GO:0080090	regulation of primary metabolic process	3	0.940818	1
										GO:2000112	regulation of cellular macromolecule biosynthetic process	3	0.940818	1
										GO:0044723	single-organism carbohydrate metabolic process	14	0.948975	1
										GO:0005984	disaccharide metabolic process	1	0.953596	1
										GO:0006508	proteolysis	1	0.953596	1
										GO:0006544	glycine metabolic process	1	0.953596	1
										GO:0009311	oligosaccharide metabolic process	1	0.953596	1
										GO:0015688	iron chelate transport	1	0.953596	1
										GO:0048878	chemical homeostasis	1	0.953596	1
										GO:0050801	ion homeostasis	1	0.953596	1
										GO:0055080	cation homeostasis	1	0.953596	1
										GO:0071941	nitrogen cycle metabolic process	1	0.953596	1
										GO:1901678	iron coordination entity transport	1	0.953596	1
										GO:0007154	cell communication	20	0.953634	1
										GO:0042592	homeostatic process	7	0.955714	1
										GO:0015711	organic anion transport	4	0.956173	1
										GO:0044264	cellular polysaccharide metabolic process	2	0.957962	1
										GO:0071702	organic substance transport	28	0.958231	1
										GO:0050896	response to stimulus	52	0.960974	1
										GO:0044262	cellular carbohydrate metabolic process	4	0.974289	1
										GO:0016310	phosphorylation	6	0.975941	1
										GO:0006355	regulation of transcription, DNA-templated	2	0.978072	1
										GO:0019219	regulation of nucleobase-containing compound metabolic process	2	0.978072	1
										GO:0051252	regulation of RNA metabolic process	2	0.978072	1
										GO:1903506	regulation of nucleic acid-templated transcription	2	0.978072	1
										GO:2001141	regulation of RNA biosynthetic process	2	0.978072	1
										GO:0006351	transcription, DNA-templated	48	0.980489	1
										GO:0032774	RNA biosynthetic process	48	0.980489	1
										GO:0097659	nucleic acid-templated transcription	48	0.980489	1
										GO:0006468	protein phosphorylation	5	0.98049	1
										GO:0071705	nitrogen compound transport	5	0.98049	1
										GO:0019222	regulation of metabolic process	3	0.981445	1
										GO:0022900	electron transport chain	2	0.988716	1
										GO:0006006	glucose metabolic process	3	0.989869	1
										GO:0006304	DNA modification	3	0.989869	1
										GO:0006259	DNA metabolic process	69	0.995687	1
										GO:0050794	regulation of cellular process	17	0.996661	1
										GO:0006007	glucose catabolic process	2	0.997104	1
										GO:0019320	hexose catabolic process	2	0.997104	1
										GO:0046365	monosaccharide catabolic process	2	0.997104	1
										GO:0065007	biological regulation	34	0.998115	1
										GO:0044282	small molecule catabolic process	3	0.998469	1
										GO:0050789	regulation of biological process	17	0.998524	1
										GO:0016052	carbohydrate catabolic process	2	0.998551	1
										GO:0044724	single-organism carbohydrate catabolic process	2	0.998551	1
										GO:0051179	localization	127	0.999242	1
										GO:0007165	signal transduction	10	0.999314	1
										GO:0044700	single organism signaling	10	0.999314	1
										GO:0051234	establishment of localization	125	0.999524	1
										GO:0023052	signaling	10	0.999586	1
										GO:0009060	aerobic respiration	1	0.999904	1
										GO:0045333	cellular respiration	2	0.99999	1
										GO:0015980	energy derivation by oxidation of organic compounds	2	1	1
										GO:0006091	generation of precursor metabolites and energy	5	1	1
										GO:0006310	DNA recombination	9	1	1
										GO:0055114	oxidation-reduction process	4	1	1

## Sheet: I-2_down-regulated
Table S1: GO enrichment analysis of DEGs within the treatment samples. Terms that are significantly enriched were marked with red.
cellular component					molecular function					biological process
GO ID	Description	Genes	P-value	FDR	GO ID	Description	Genes	P-value	FDR	GO ID	Description	Genes	P-value	FDR
GO:0016020	membrane	43	0.000142422	0.00313329	GO:0016651	oxidoreductase activity, acting on NAD(P)H	19	3.8153e-17	5.03619e-15	GO:0006091	generation of precursor metabolites and energy	20	2.37882e-11	4.87657e-09
GO:0044425	membrane part	32	0.00951111	0.0802907	GO:0016491	oxidoreductase activity	51	4.76202e-14	3.14293e-12	GO:0015980	energy derivation by oxidation of organic compounds	15	1.6603e-09	1.7018e-07
GO:0031224	intrinsic component of membrane	31	0.0109487	0.0802907	GO:0003954	NADH dehydrogenase activity	13	7.4871e-13	3.29432e-11	GO:0045333	cellular respiration	12	1.93689e-08	1.32354e-06
GO:0043227	membrane-bounded organelle	2	0.0846362	0.465499	GO:0016655	oxidoreductase activity, acting on NAD(P)H, quinone or similar compound as acceptor	9	7.02495e-09	1.85459e-07	GO:0055114	oxidation-reduction process	17	1.97401e-07	1.01168e-05
GO:0044459	plasma membrane part	1	0.194733	0.734281	GO:0050136	NADH dehydrogenase (quinone) activity	9	7.02495e-09	1.85459e-07	GO:0009060	aerobic respiration	8	3.0858e-06	0.000126518
GO:0071944	cell periphery	2	0.27364	0.734281	GO:0048037	cofactor binding	24	0.000148372	0.00326418	GO:0022904	respiratory electron transport chain	4	0.000456356	0.0155921
GO:0005886	plasma membrane	1	0.277548	0.734281	GO:0016903	oxidoreductase activity, acting on the aldehyde or oxo group of donors	6	0.00590535	0.0925831	GO:0005977	glycogen metabolic process	3	0.00100196	0.0205402
GO:0009274	peptidoglycan-based cell wall	1	0.351947	0.734281	GO:0060089	molecular transducer activity	5	0.00605168	0.0925831	GO:0006073	cellular glucan metabolic process	3	0.00100196	0.0205402
GO:0031090	organelle membrane	1	0.351947	0.734281	GO:0003824	catalytic activity	130	0.00933814	0.0925831	GO:0006112	energy reserve metabolic process	3	0.00100196	0.0205402
GO:0044422	organelle part	1	0.351947	0.734281	GO:0004448	isocitrate dehydrogenase activity	2	0.00981942	0.0925831	GO:0044042	glucan metabolic process	3	0.00100196	0.0205402
GO:0019867	outer membrane	3	0.36714	0.734281	GO:0008746	NAD(P)+ transhydrogenase activity	2	0.00981942	0.0925831	GO:0044264	cellular polysaccharide metabolic process	4	0.0027141	0.050581
GO:0005618	cell wall	1	0.418775	0.767754	GO:0016417	S-acyltransferase activity	2	0.00981942	0.0925831	GO:0006544	glycine metabolic process	3	0.00371066	0.0633904
GO:0043226	organelle	2	0.501236	0.831501	GO:0016652	oxidoreductase activity, acting on NAD(P)H, NAD(P) as acceptor	2	0.00981942	0.0925831	GO:0019725	cellular homeostasis	6	0.00627705	0.0934951
GO:0030312	external encapsulating structure	1	0.532686	0.831501	GO:0016709	oxidoreductase activity, acting on paired donors, with incorporation or reduction of molecular oxygen, NAD(P)H as one donor, and incorporation of one atom of oxygen	2	0.00981942	0.0925831	GO:0044262	cellular carbohydrate metabolic process	5	0.00638503	0.0934951
GO:0030313	cell envelope	2	0.566933	0.831501	GO:0001071	nucleic acid binding transcription factor activity	15	0.0123203	0.100898	GO:0005976	polysaccharide metabolic process	4	0.00831037	0.0983354
GO:0031975	envelope	2	0.626297	0.861158	GO:0000988	transcription factor activity, protein binding	3	0.0153746	0.100898	GO:0022900	electron transport chain	4	0.00831037	0.0983354
GO:0043234	protein complex	4	0.681238	0.881602	GO:0000990	transcription factor activity, core RNA polymerase binding	3	0.0153746	0.100898	GO:0042592	homeostatic process	6	0.00842495	0.0983354
GO:0032991	macromolecular complex	4	0.99591	1	GO:0000996	core DNA-dependent RNA polymerase binding promoter specificity activity	3	0.0153746	0.100898	GO:0006546	glycine catabolic process	2	0.0100734	0.0983354
GO:0005623	cell	32	0.999983	1	GO:0004672	protein kinase activity	5	0.0160519	0.100898	GO:0009063	cellular amino acid catabolic process	2	0.0100734	0.0983354
GO:0044464	cell part	32	0.999983	1	GO:0004673	protein histidine kinase activity	5	0.0160519	0.100898	GO:0009071	serine family amino acid catabolic process	2	0.0100734	0.0983354
GO:0044424	intracellular part	7	1	1	GO:0016775	phosphotransferase activity, nitrogenous group as acceptor	5	0.0160519	0.100898	GO:1901606	alpha-amino acid catabolic process	2	0.0100734	0.0983354
GO:0005622	intracellular	7	1	1	GO:0016773	phosphotransferase activity, alcohol group as acceptor	5	0.0267439	0.157991	GO:0044282	small molecule catabolic process	5	0.0126132	0.117532
					GO:0016668	oxidoreductase activity, acting on a sulfur group of donors, NAD(P) as acceptor	2	0.0275288	0.157991	GO:0005975	carbohydrate metabolic process	9	0.0148266	0.13215
					GO:0046914	transition metal ion binding	16	0.0304621	0.167541	GO:0044723	single-organism carbohydrate metabolic process	8	0.0163198	0.138468
					GO:0016667	oxidoreductase activity, acting on a sulfur group of donors	4	0.032853	0.173464	GO:0006468	protein phosphorylation	5	0.0168864	0.138468
					GO:0004497	monooxygenase activity	3	0.0370729	0.188216	GO:0015711	organic anion transport	4	0.0256636	0.19946
					GO:0016301	kinase activity	8	0.038568	0.188555	GO:0016310	phosphorylation	5	0.0280796	0.19946
					GO:0008514	organic anion transmembrane transporter activity	2	0.0514813	0.208123	GO:0016054	organic acid catabolic process	2	0.0282162	0.19946
					GO:0016405	CoA-ligase activity	2	0.0514813	0.208123	GO:0046395	carboxylic acid catabolic process	2	0.0282162	0.19946
					GO:0016877	ligase activity, forming carbon-sulfur bonds	2	0.0514813	0.208123	GO:0006351	transcription, DNA-templated	17	0.0363902	0.233125
					GO:0046943	carboxylic acid transmembrane transporter activity	2	0.0514813	0.208123	GO:0032774	RNA biosynthetic process	17	0.0363902	0.233125
					GO:0016638	oxidoreductase activity, acting on the CH-NH2 group of donors	3	0.0516368	0.208123	GO:0097659	nucleic acid-templated transcription	17	0.0363902	0.233125
					GO:0016614	oxidoreductase activity, acting on CH-OH group of donors	6	0.0520307	0.208123	GO:0071702	organic substance transport	11	0.0497516	0.309063
					GO:0046872	metal ion binding	20	0.0651822	0.25306	GO:1901565	organonitrogen compound catabolic process	2	0.0527218	0.317881
					GO:0016705	oxidoreductase activity, acting on paired donors, with incorporation or reduction of molecular oxygen	3	0.0685258	0.25844	GO:0023052	signaling	7	0.062343	0.365152
					GO:0016758	transferase activity, transferring hexosyl groups	2	0.0802764	0.2915	GO:0071705	nitrogen compound transport	4	0.0687456	0.38216
					GO:0016209	antioxidant activity	3	0.0875658	0.2915	GO:0006066	alcohol metabolic process	2	0.0821416	0.38216
					GO:0000104	succinate dehydrogenase activity	1	0.099375	0.2915	GO:0065007	biological regulation	13	0.0893719	0.38216
					GO:0004738	pyruvate dehydrogenase activity	1	0.099375	0.2915	GO:0006007	glucose catabolic process	3	0.0902728	0.38216
					GO:0015101	organic cation transmembrane transporter activity	1	0.099375	0.2915	GO:0015849	organic acid transport	3	0.0902728	0.38216
					GO:0016418	S-acetyltransferase activity	1	0.099375	0.2915	GO:0019320	hexose catabolic process	3	0.0902728	0.38216
					GO:0016624	oxidoreductase activity, acting on the aldehyde or oxo group of donors, disulfide as acceptor	1	0.099375	0.2915	GO:0046365	monosaccharide catabolic process	3	0.0902728	0.38216
					GO:0016642	oxidoreductase activity, acting on the CH-NH2 group of donors, disulfide as acceptor	1	0.099375	0.2915	GO:0046942	carboxylic acid transport	3	0.0902728	0.38216
					GO:0016751	S-succinyltransferase activity	1	0.099375	0.2915	GO:0006580	ethanolamine metabolic process	1	0.100667	0.38216
					GO:0046527	glucosyltransferase activity	1	0.099375	0.2915	GO:0015696	ammonium transport	1	0.100667	0.38216
					GO:0050662	coenzyme binding	7	0.104702	0.294057	GO:0034309	primary alcohol biosynthetic process	1	0.100667	0.38216
					GO:0051536	iron-sulfur cluster binding	7	0.104702	0.294057	GO:0042439	ethanolamine-containing compound metabolic process	1	0.100667	0.38216
					GO:0016798	hydrolase activity, acting on glycosyl bonds	3	0.108552	0.2976	GO:0042743	hydrogen peroxide metabolic process	1	0.100667	0.38216
					GO:0016616	oxidoreductase activity, acting on the CH-OH group of donors, NAD or NADP as acceptor	4	0.111802	0.2976	GO:0046165	alcohol biosynthetic process	1	0.100667	0.38216
					GO:0005342	organic acid transmembrane transporter activity	2	0.112727	0.2976	GO:0046335	ethanolamine biosynthetic process	1	0.100667	0.38216
					GO:0016627	oxidoreductase activity, acting on the CH-CH group of donors	4	0.129467	0.333204	GO:0097164	ammonium ion metabolic process	1	0.100667	0.38216
					GO:0034062	RNA polymerase activity	3	0.131262	0.333204	GO:1901160	primary amino compound metabolic process	1	0.100667	0.38216
					GO:0005275	amine transmembrane transporter activity	2	0.147833	0.368188	GO:1901162	primary amino compound biosynthetic process	1	0.100667	0.38216
					GO:0051540	metal cluster binding	9	0.15491	0.378669	GO:1901617	organic hydroxy compound biosynthetic process	1	0.100667	0.38216
					GO:0043167	ion binding	29	0.167054	0.400929	GO:0006006	glucose metabolic process	3	0.111809	0.402121
					GO:0005310	dicarboxylic acid transmembrane transporter activity	1	0.188931	0.422692	GO:0016052	carbohydrate catabolic process	3	0.111809	0.402121
					GO:0008028	monocarboxylic acid transmembrane transporter activity	1	0.188931	0.422692	GO:0044724	single-organism carbohydrate catabolic process	3	0.111809	0.402121
					GO:0016671	oxidoreductase activity, acting on a sulfur group of donors, disulfide as acceptor	1	0.188931	0.422692	GO:0051234	establishment of localization	34	0.117534	0.415422
					GO:0046912	transferase activity, transferring acyl groups, acyl groups converted into alkyl on transfer	1	0.188931	0.422692	GO:0051179	localization	34	0.126786	0.440528
					GO:0016859	cis-trans isomerase activity	2	0.261351	0.547559	GO:0007165	signal transduction	6	0.132231	0.444384
					GO:0004620	phospholipase activity	1	0.269631	0.547559	GO:0044700	single organism signaling	6	0.132231	0.444384
					GO:0016298	lipase activity	1	0.269631	0.547559	GO:0006464	cellular protein modification process	5	0.159705	0.507245
					GO:0016703	oxidoreductase activity, acting on single donors with incorporation of molecular oxygen, incorporation of one atom of oxygen (internal monooxygenases or internal mixed function oxidases)	1	0.269631	0.547559	GO:0036211	protein modification process	5	0.159705	0.507245
					GO:0016748	succinyltransferase activity	1	0.269631	0.547559	GO:0009069	serine family amino acid metabolic process	3	0.15985	0.507245
					GO:0016783	sulfurtransferase activity	1	0.269631	0.547559	GO:0065008	regulation of biological quality	6	0.160834	0.507245
					GO:0043169	cation binding	25	0.280918	0.561836	GO:0006865	amino acid transport	2	0.188586	0.54456
					GO:0019842	vitamin binding	3	0.29083	0.572978	GO:1901615	organic hydroxy compound metabolic process	2	0.188586	0.54456
					GO:0008509	anion transmembrane transporter activity	2	0.338254	0.645571	GO:0006633	fatty acid biosynthetic process	1	0.19126	0.54456
					GO:0004601	peroxidase activity	1	0.342348	0.645571	GO:0015837	amine transport	1	0.19126	0.54456
					GO:0016684	oxidoreductase activity, acting on peroxide as acceptor	1	0.342348	0.645571	GO:0019740	nitrogen utilization	1	0.19126	0.54456
					GO:0016836	hydro-lyase activity	3	0.347821	0.646654	GO:0034308	primary alcohol metabolic process	1	0.19126	0.54456
					GO:0004553	hydrolase activity, hydrolyzing O-glycosyl compounds	1	0.407866	0.726222	GO:0072330	monocarboxylic acid biosynthetic process	1	0.19126	0.54456
					GO:0016782	transferase activity, transferring sulfur-containing groups	1	0.407866	0.726222	GO:0006820	anion transport	4	0.194653	0.546627
					GO:0015291	secondary active transmembrane transporter activity	2	0.412626	0.726222	GO:0006810	transport	24	0.225737	0.625353
					GO:0016620	oxidoreductase activity, acting on the aldehyde or oxo group of donors, NAD or NADP as acceptor	2	0.412626	0.726222	GO:0050789	regulation of biological process	7	0.232036	0.634232
					GO:0005506	iron ion binding	3	0.459479	0.798042	GO:0019318	hexose metabolic process	3	0.269075	0.673738
					GO:0016831	carboxy-lyase activity	2	0.482684	0.826425	GO:0005991	trehalose metabolic process	1	0.272782	0.673738
					GO:0004871	signal transducer activity	5	0.488342	0.826425	GO:0006873	cellular ion homeostasis	1	0.272782	0.673738
					GO:0015036	disulfide oxidoreductase activity	1	0.520071	0.868979	GO:0009309	amine biosynthetic process	1	0.272782	0.673738
					GO:0022804	active transmembrane transporter activity	5	0.527634	0.870597	GO:0030003	cellular cation homeostasis	1	0.272782	0.673738
					GO:0016772	transferase activity, transferring phosphorus-containing groups	11	0.554459	0.903563	GO:0042401	cellular biogenic amine biosynthetic process	1	0.272782	0.673738
					GO:0016769	transferase activity, transferring nitrogenous groups	2	0.577583	0.929767	GO:0055082	cellular chemical homeostasis	1	0.272782	0.673738
					GO:0016835	carbon-oxygen lyase activity	3	0.586193	0.932258	GO:0072593	reactive oxygen species metabolic process	1	0.272782	0.673738
					GO:0016407	acetyltransferase activity	1	0.684987	0.999999	GO:0005996	monosaccharide metabolic process	3	0.297805	0.721577
					GO:0016701	oxidoreductase activity, acting on single donors with incorporation of molecular oxygen	1	0.684987	0.999999	GO:0019438	aromatic compound biosynthetic process	18	0.299191	0.721577
					GO:0016830	carbon-carbon lyase activity	2	0.706329	0.999999	GO:1901362	organic cyclic compound biosynthetic process	18	0.3093	0.724058
					GO:0022857	transmembrane transporter activity	9	0.724669	0.999999	GO:0034654	nucleobase-containing compound biosynthetic process	17	0.324478	0.724058
					GO:0022892	substrate-specific transporter activity	9	0.724669	0.999999	GO:0007154	cell communication	6	0.333194	0.724058
					GO:0016829	lyase activity	6	0.738393	0.999999	GO:0009308	amine metabolic process	2	0.344229	0.724058
					GO:0008757	S-adenosylmethionine-dependent methyltransferase activity	1	0.744893	0.999999	GO:0005984	disaccharide metabolic process	1	0.346135	0.724058
					GO:0022891	substrate-specific transmembrane transporter activity	6	0.762581	0.999999	GO:0006779	porphyrin-containing compound biosynthetic process	1	0.346135	0.724058
					GO:0005215	transporter activity	12	0.765913	0.999999	GO:0009311	oligosaccharide metabolic process	1	0.346135	0.724058
					GO:0016779	nucleotidyltransferase activity	3	0.777018	0.999999	GO:0033014	tetrapyrrole biosynthetic process	1	0.346135	0.724058
					GO:0016757	transferase activity, transferring glycosyl groups	2	0.784392	0.999999	GO:0033692	cellular polysaccharide biosynthetic process	1	0.346135	0.724058
					GO:0015078	hydrogen ion transmembrane transporter activity	1	0.814183	0.999999	GO:0034637	cellular carbohydrate biosynthetic process	1	0.346135	0.724058
					GO:0015075	ion transmembrane transporter activity	4	0.825004	0.999999	GO:0048878	chemical homeostasis	1	0.346135	0.724058
					GO:0016879	ligase activity, forming carbon-nitrogen bonds	3	0.830153	0.999999	GO:0050801	ion homeostasis	1	0.346135	0.724058
					GO:0004175	endopeptidase activity	1	0.864739	0.999999	GO:0055080	cation homeostasis	1	0.346135	0.724058
					GO:0015077	monovalent inorganic cation transmembrane transporter activity	1	0.864739	0.999999	GO:0050794	regulation of cellular process	6	0.351993	0.728875
					GO:0008168	methyltransferase activity	2	0.887922	0.999999	GO:0034645	cellular macromolecule biosynthetic process	18	0.361266	0.740595
					GO:0008324	cation transmembrane transporter activity	2	0.897012	0.999999	GO:0009059	macromolecule biosynthetic process	18	0.371887	0.75482
					GO:0016746	transferase activity, transferring acyl groups	3	0.897344	0.999999	GO:0018130	heterocycle biosynthetic process	18	0.40406	0.812082
					GO:0016874	ligase activity	5	0.925047	0.999999	GO:0000271	polysaccharide biosynthetic process	1	0.412134	0.812379
					GO:0016747	transferase activity, transferring acyl groups other than amino-acyl groups	2	0.938662	0.999999	GO:0016051	carbohydrate biosynthetic process	1	0.412134	0.812379
					GO:0015399	primary active transmembrane transporter activity	1	0.942184	0.999999	GO:0006811	ion transport	7	0.434844	0.84898
					GO:0015405	P-P-bond-hydrolysis-driven transmembrane transporter activity	1	0.942184	0.999999	GO:0016070	RNA metabolic process	18	0.52288	1
					GO:0016740	transferase activity	24	0.966604	0.999999	GO:0015672	monovalent inorganic cation transport	1	0.524925	1
					GO:0016853	isomerase activity	2	0.967153	0.999999	GO:0006772	thiamine metabolic process	1	0.572973	1
					GO:0005488	binding	83	0.96869	0.999999	GO:0042723	thiamine-containing compound metabolic process	1	0.572973	1
					GO:0022890	inorganic cation transmembrane transporter activity	1	0.972619	0.999999	GO:0050896	response to stimulus	11	0.598606	1
					GO:0016741	transferase activity, transferring one-carbon groups	3	0.977112	0.999999	GO:0006644	phospholipid metabolic process	1	0.655061	1
					GO:0070011	peptidase activity, acting on L-amino acid peptides	1	0.987079	0.999999	GO:0051716	cellular response to stimulus	6	0.668966	1
					GO:0036094	small molecule binding	25	0.987265	0.999999	GO:0044271	cellular nitrogen compound biosynthetic process	19	0.670522	1
					GO:0016788	hydrolase activity, acting on ester bonds	2	0.989178	0.999999	GO:0044765	single-organism transport	8	0.678007	1
					GO:0004518	nuclease activity	1	0.989581	0.999999	GO:1902578	single-organism localization	8	0.678007	1
					GO:0000166	nucleotide binding	22	0.990439	0.999999	GO:0043412	macromolecule modification	6	0.68361	1
					GO:1901265	nucleoside phosphate binding	22	0.990439	0.999999	GO:0044712	single-organism catabolic process	7	0.686917	1
					GO:0008233	peptidase activity	1	0.990645	0.999999	GO:0000041	transition metal ion transport	1	0.690018	1
					GO:0032559	adenyl ribonucleotide binding	12	0.999637	0.999999	GO:0006576	cellular biogenic amine metabolic process	1	0.690018	1
					GO:0030554	adenyl nucleotide binding	12	0.999663	0.999999	GO:0006778	porphyrin-containing compound metabolic process	1	0.690018	1
					GO:0017111	nucleoside-triphosphatase activity	2	0.999933	0.999999	GO:0019222	regulation of metabolic process	1	0.690018	1
					GO:0032555	purine ribonucleotide binding	12	0.999952	0.999999	GO:0044106	cellular amine metabolic process	1	0.690018	1
					GO:0017076	purine nucleotide binding	12	0.999955	0.999999	GO:0032787	monocarboxylic acid metabolic process	2	0.713507	1
					GO:0032553	ribonucleotide binding	12	0.999955	0.999999	GO:0006721	terpenoid metabolic process	1	0.74972	1
					GO:0097367	carbohydrate derivative binding	12	0.999959	0.999999	GO:0043648	dicarboxylic acid metabolic process	1	0.775135	1
					GO:0016462	pyrophosphatase activity	2	0.999996	0.999999	GO:1901575	organic substance catabolic process	7	0.782345	1
					GO:0016818	hydrolase activity, acting on acid anhydrides, in phosphorus-containing anhydrides	2	0.999996	0.999999	GO:0009056	catabolic process	7	0.792613	1
					GO:0016817	hydrolase activity, acting on acid anhydrides	2	0.999996	0.999999	GO:0006812	cation transport	2	0.807099	1
					GO:0003676	nucleic acid binding	13	0.999998	0.999999	GO:0006631	fatty acid metabolic process	1	0.836992	1
					GO:0097159	organic cyclic compound binding	35	0.999998	0.999999	GO:0006720	isoprenoid metabolic process	1	0.836992	1
					GO:1901363	heterocyclic compound binding	35	0.999998	0.999999	GO:0008610	lipid biosynthetic process	1	0.836992	1
					GO:0016787	hydrolase activity	10	0.999999	0.999999	GO:0044255	cellular lipid metabolic process	3	0.848418	1
										GO:0044267	cellular protein metabolic process	7	0.862092	1
										GO:0030001	metal ion transport	1	0.881914	1
										GO:0072527	pyrimidine-containing compound metabolic process	1	0.904788	1
										GO:0006629	lipid metabolic process	3	0.909766	1
										GO:1901576	organic substance biosynthetic process	21	0.938343	1
										GO:0044248	cellular catabolic process	4	0.940052	1
										GO:0006950	response to stress	2	0.94185	1
										GO:0044699	single-organism process	56	0.944005	1
										GO:0006790	sulfur compound metabolic process	1	0.944494	1
										GO:0051188	cofactor biosynthetic process	1	0.944494	1
										GO:0044249	cellular biosynthetic process	22	0.954319	1
										GO:0044283	small molecule biosynthetic process	2	0.955613	1
										GO:0008152	metabolic process	114	0.961681	1
										GO:0019538	protein metabolic process	9	0.962074	1
										GO:0006730	one-carbon metabolic process	2	0.963004	1
										GO:0009058	biosynthetic process	22	0.966702	1
										GO:0015031	protein transport	1	0.971026	1
										GO:0033013	tetrapyrrole metabolic process	1	0.971026	1
										GO:0045184	establishment of protein localization	1	0.971026	1
										GO:0010467	gene expression	17	0.973726	1
										GO:0008104	protein localization	1	0.976686	1
										GO:0033036	macromolecule localization	1	0.976686	1
										GO:0051186	cofactor metabolic process	2	0.986757	1
										GO:0006732	coenzyme metabolic process	1	0.98913	1
										GO:0006766	vitamin metabolic process	1	0.98913	1
										GO:0006767	water-soluble vitamin metabolic process	1	0.98913	1
										GO:0009143	nucleoside triphosphate catabolic process	2	0.990971	1
										GO:0009146	purine nucleoside triphosphate catabolic process	2	0.990971	1
										GO:0009203	ribonucleoside triphosphate catabolic process	2	0.990971	1
										GO:0009207	purine ribonucleoside triphosphate catabolic process	2	0.990971	1
										GO:0046434	organophosphate catabolic process	2	0.990971	1
										GO:1901292	nucleoside phosphate catabolic process	2	0.990971	1
										GO:0019439	aromatic compound catabolic process	2	0.991801	1
										GO:0034655	nucleobase-containing compound catabolic process	2	0.991801	1
										GO:0044270	cellular nitrogen compound catabolic process	2	0.991801	1
										GO:0046700	heterocycle catabolic process	2	0.991801	1
										GO:1901361	organic cyclic compound catabolic process	2	0.991801	1
										GO:0044763	single-organism cellular process	41	0.992135	1
										GO:0016053	organic acid biosynthetic process	1	0.992172	1
										GO:0046394	carboxylic acid biosynthetic process	1	0.992172	1
										GO:0006796	phosphate-containing compound metabolic process	10	0.995549	1
										GO:0006793	phosphorus metabolic process	10	0.996126	1
										GO:0044260	cellular macromolecule metabolic process	27	0.996213	1
										GO:1901605	alpha-amino acid metabolic process	3	0.996407	1
										GO:0009144	purine nucleoside triphosphate metabolic process	2	0.997209	1
										GO:0009199	ribonucleoside triphosphate metabolic process	2	0.997209	1
										GO:0009205	purine ribonucleoside triphosphate metabolic process	2	0.997209	1
										GO:0009141	nucleoside triphosphate metabolic process	2	0.99793	1
										GO:0044710	single-organism metabolic process	35	0.99877	1
										GO:0044711	single-organism biosynthetic process	3	0.999337	1
										GO:0090304	nucleic acid metabolic process	19	0.999436	1
										GO:0019752	carboxylic acid metabolic process	7	0.999454	1
										GO:0006082	organic acid metabolic process	7	0.999497	1
										GO:0043436	oxoacid metabolic process	7	0.999497	1
										GO:0006520	cellular amino acid metabolic process	3	0.999954	1
										GO:0019637	organophosphate metabolic process	3	0.999973	1
										GO:0044237	cellular metabolic process	63	0.999982	1
										GO:1901566	organonitrogen compound biosynthetic process	2	0.999986	1
										GO:0006753	nucleoside phosphate metabolic process	2	0.999989	1
										GO:0009987	cellular process	70	0.999995	1
										GO:0055086	nucleobase-containing small molecule metabolic process	2	0.999996	1
										GO:0043170	macromolecule metabolic process	30	0.999998	1
										GO:0044281	small molecule metabolic process	17	1	1
										GO:0006139	nucleobase-containing compound metabolic process	21	1	1
										GO:1901564	organonitrogen compound metabolic process	7	1	1
										GO:0006259	DNA metabolic process	1	1	1
										GO:0044238	primary metabolic process	44	1	1
										GO:0034641	cellular nitrogen compound metabolic process	24	1	1
										GO:0006725	cellular aromatic compound metabolic process	23	1	1
										GO:1901360	organic cyclic compound metabolic process	23	1	1
										GO:0046483	heterocycle metabolic process	23	1	1
										GO:0006807	nitrogen compound metabolic process	29	1	1
										GO:0071704	organic substance metabolic process	49	1	1

## Sheet: I-3_up-regulated
Table S1: GO enrichment analysis of DEGs within the treatment samples. Terms that are significantly enriched were marked with red.
cellular component					molecular function					biological process
GO ID	Description	Genes	P-value	FDR	GO ID	Description	Genes	P-value	FDR	GO ID	Description	Genes	P-value	FDR
GO:0044424	intracellular part	201	5.0438e-09	2.31481e-07	GO:0003723	RNA binding	52	6.93329e-10	2.21172e-07	GO:1901566	organonitrogen compound biosynthetic process	100	8.65426e-11	4.95023e-08
GO:0005622	intracellular	201	8.26717e-09	2.31481e-07	GO:0005198	structural molecule activity	43	3.73544e-07	5.95803e-05	GO:1901564	organonitrogen compound metabolic process	192	6.28924e-10	1.28059e-07
GO:0030529	intracellular ribonucleoprotein complex	46	3.20864e-06	4.49209e-05	GO:0017076	purine nucleotide binding	174	0.000174049	0.0130968	GO:0071704	organic substance metabolic process	539	6.7164e-10	1.28059e-07
GO:1990904	ribonucleoprotein complex	46	3.20864e-06	4.49209e-05	GO:0032555	purine ribonucleotide binding	173	0.000217362	0.0130968	GO:0044281	small molecule metabolic process	261	3.31566e-09	4.7414e-07
GO:0032991	macromolecular complex	72	3.79461e-05	0.000424997	GO:0097367	carbohydrate derivative binding	174	0.000231063	0.0130968	GO:0019752	carboxylic acid metabolic process	123	2.10573e-07	2.1149e-05
GO:0005623	cell	275	0.000243059	0.00194447	GO:0016740	transferase activity	197	0.000284906	0.0130968	GO:0044711	single-organism biosynthetic process	82	2.21842e-07	2.1149e-05
GO:0044464	cell part	275	0.000243059	0.00194447	GO:0032553	ribonucleotide binding	173	0.000287391	0.0130968	GO:0006082	organic acid metabolic process	123	3.57278e-07	2.55454e-05
GO:0016469	proton-transporting two-sector ATPase complex	8	0.00643545	0.0400428	GO:0036094	small molecule binding	212	0.000918697	0.036633	GO:0043436	oxoacid metabolic process	123	3.57278e-07	2.55454e-05
GO:0098796	membrane protein complex	8	0.00643545	0.0400428	GO:0000166	nucleotide binding	195	0.00141292	0.0450723	GO:0006520	cellular amino acid metabolic process	97	1.51476e-06	9.62712e-05
GO:0033178	proton-transporting two-sector ATPase complex, catalytic domain	5	0.0430773	0.241233	GO:1901265	nucleoside phosphate binding	195	0.00141292	0.0450723	GO:0090407	organophosphate biosynthetic process	39	3.60269e-06	0.000206074
GO:0043229	intracellular organelle	10	0.137092	0.655147	GO:0008135	translation factor activity, RNA binding	14	0.00349298	0.0766497	GO:0043604	amide biosynthetic process	39	1.05642e-05	0.000549336
GO:0033177	proton-transporting two-sector ATPase complex, proton-transporting domain	3	0.152088	0.655147	GO:0030554	adenyl nucleotide binding	153	0.00350182	0.0766497	GO:0006412	translation	38	1.70628e-05	0.000698883
GO:0044446	intracellular organelle part	3	0.152088	0.655147	GO:0019001	guanyl nucleotide binding	22	0.0036439	0.0766497	GO:0043043	peptide biosynthetic process	38	1.70628e-05	0.000698883
GO:0043234	protein complex	26	0.268892	0.718447	GO:0032561	guanyl ribonucleotide binding	22	0.0036439	0.0766497	GO:0009058	biosynthetic process	188	1.80892e-05	0.000698883
GO:0019866	organelle inner membrane	2	0.285261	0.718447	GO:0016875	ligase activity, forming carbon-oxygen bonds	20	0.0038445	0.0766497	GO:0044249	cellular biosynthetic process	184	1.83273e-05	0.000698883
GO:0031967	organelle envelope	2	0.285261	0.718447	GO:0016876	ligase activity, forming aminoacyl-tRNA and related compounds	20	0.0038445	0.0766497	GO:0006518	peptide metabolic process	39	2.81283e-05	0.00100559
GO:0043231	intracellular membrane-bounded organelle	2	0.285261	0.718447	GO:0032559	adenyl ribonucleotide binding	152	0.00420615	0.0789271	GO:0044238	primary metabolic process	442	3.21885e-05	0.00108305
GO:0043226	organelle	10	0.317563	0.718447	GO:0016746	transferase activity, transferring acyl groups	36	0.00543984	0.0959157	GO:1901137	carbohydrate derivative biosynthetic process	19	4.66491e-05	0.0014824
GO:0031090	organelle membrane	3	0.365381	0.718447	GO:0016747	transferase activity, transferring acyl groups other than amino-acyl groups	31	0.00594883	0.0959157	GO:1901576	organic substance biosynthetic process	172	5.01328e-05	0.00150348
GO:0044422	organelle part	3	0.365381	0.718447	GO:0004812	aminoacyl-tRNA ligase activity	19	0.00601352	0.0959157	GO:0055086	nucleobase-containing small molecule metabolic process	94	5.25692e-05	0.00150348
GO:0044444	cytoplasmic part	3	0.365381	0.718447	GO:0016787	hydrolase activity	173	0.00770991	0.117117	GO:0072521	purine-containing compound metabolic process	24	6.50014e-05	0.0017538
GO:0043228	non-membrane-bounded organelle	6	0.463661	0.718447	GO:0016817	hydrolase activity, acting on acid anhydrides	87	0.00914052	0.132538	GO:1901293	nucleoside phosphate biosynthetic process	33	6.78317e-05	0.0017538
GO:0043232	intracellular non-membrane-bounded organelle	6	0.463661	0.718447	GO:0016725	oxidoreductase activity, acting on CH or CH2 groups	7	0.0105931	0.143552	GO:0010467	gene expression	156	7.05197e-05	0.0017538
GO:0000502	proteasome complex	1	0.534413	0.718447	GO:0016462	pyrophosphatase activity	86	0.0112501	0.143552	GO:0009126	purine nucleoside monophosphate metabolic process	18	8.52531e-05	0.0018061
GO:0005739	mitochondrion	1	0.534413	0.718447	GO:0016818	hydrolase activity, acting on acid anhydrides, in phosphorus-containing anhydrides	86	0.0112501	0.143552	GO:0009127	purine nucleoside monophosphate biosynthetic process	18	8.52531e-05	0.0018061
GO:0005740	mitochondrial envelope	1	0.534413	0.718447	GO:0016887	ATPase activity	22	0.0148112	0.174991	GO:0009167	purine ribonucleoside monophosphate metabolic process	18	8.52531e-05	0.0018061
GO:0005743	mitochondrial inner membrane	1	0.534413	0.718447	GO:0042623	ATPase activity, coupled	22	0.0148112	0.174991	GO:0009168	purine ribonucleoside monophosphate biosynthetic process	18	8.52531e-05	0.0018061
GO:0005783	endoplasmic reticulum	1	0.534413	0.718447	GO:0015078	hydrogen ion transmembrane transporter activity	13	0.0165417	0.183897	GO:0044763	single-organism cellular process	316	0.000104724	0.00209096
GO:0005789	endoplasmic reticulum membrane	1	0.534413	0.718447	GO:0008238	exopeptidase activity	11	0.0167179	0.183897	GO:0019538	protein metabolic process	96	0.000108558	0.00209096
GO:0012505	endomembrane system	1	0.534413	0.718447	GO:0016830	carbon-carbon lyase activity	18	0.0192307	0.19642	GO:0044255	cellular lipid metabolic process	36	0.000109666	0.00209096
GO:0031227	intrinsic component of endoplasmic reticulum membrane	1	0.534413	0.718447	GO:0003678	DNA helicase activity	6	0.0203193	0.19642	GO:0044710	single-organism metabolic process	299	0.000143308	0.00264426
GO:0031300	intrinsic component of organelle membrane	1	0.534413	0.718447	GO:0019829	cation-transporting ATPase activity	6	0.0203193	0.19642	GO:0006753	nucleoside phosphate metabolic process	87	0.000176743	0.00315344
GO:0031410	cytoplasmic vesicle	1	0.534413	0.718447	GO:0042625	ATPase coupled ion transmembrane transporter activity	6	0.0203193	0.19642	GO:0009156	ribonucleoside monophosphate biosynthetic process	22	0.000190925	0.00315344
GO:0031966	mitochondrial membrane	1	0.534413	0.718447	GO:0016741	transferase activity, transferring one-carbon groups	45	0.0262316	0.242177	GO:0009161	ribonucleoside monophosphate metabolic process	22	0.000190925	0.00315344
GO:0031982	vesicle	1	0.534413	0.718447	GO:0070011	peptidase activity, acting on L-amino acid peptides	28	0.0265712	0.242177	GO:0019637	organophosphate metabolic process	94	0.000192955	0.00315344
GO:0033202	DNA helicase complex	1	0.534413	0.718447	GO:0017111	nucleoside-triphosphatase activity	69	0.0328966	0.2915	GO:0009123	nucleoside monophosphate metabolic process	24	0.000229057	0.0035411
GO:0042175	nuclear outer membrane-endoplasmic reticulum membrane network	1	0.534413	0.718447	GO:0016742	hydroxymethyl-, formyl- and related transferase activity	5	0.0389535	0.335842	GO:0009124	nucleoside monophosphate biosynthetic process	24	0.000229057	0.0035411
GO:0044429	mitochondrial part	1	0.534413	0.718447	GO:0016763	transferase activity, transferring pentosyl groups	11	0.0413014	0.340323	GO:0009259	ribonucleotide metabolic process	16	0.000282032	0.0039347
GO:0044432	endoplasmic reticulum part	1	0.534413	0.718447	GO:0016874	ligase activity	51	0.0416069	0.340323	GO:0009260	ribonucleotide biosynthetic process	16	0.000282032	0.0039347
GO:0098588	bounding membrane of organelle	1	0.534413	0.718447	GO:0008233	peptidase activity	29	0.0457259	0.358754	GO:0046390	ribose phosphate biosynthetic process	16	0.000282032	0.0039347
GO:0031975	envelope	11	0.535935	0.718447	GO:0015103	inorganic anion transmembrane transporter activity	7	0.0461094	0.358754	GO:0072522	purine-containing compound biosynthetic process	16	0.000282032	0.0039347
GO:0005618	cell wall	3	0.564494	0.718447	GO:0016831	carboxy-lyase activity	12	0.0556086	0.42236	GO:0006163	purine nucleotide metabolic process	21	0.000324687	0.0043191
GO:0005737	cytoplasm	3	0.564494	0.718447	GO:0016820	hydrolase activity, acting on acid anhydrides, catalyzing transmembrane movement of substances	10	0.0638932	0.452932	GO:0009165	nucleotide biosynthetic process	21	0.000324687	0.0043191
GO:0043227	membrane-bounded organelle	3	0.564494	0.718447	GO:0042626	ATPase activity, coupled to transmembrane movement of substances	10	0.0638932	0.452932	GO:0006796	phosphate-containing compound metabolic process	121	0.000363709	0.00472822
GO:0030313	cell envelope	9	0.704534	0.876753	GO:0043492	ATPase activity, coupled to movement of substances	10	0.0638932	0.452932	GO:0009117	nucleotide metabolic process	35	0.000384544	0.00488798
GO:0009274	peptidoglycan-based cell wall	2	0.737833	0.898232	GO:0016884	carbon-nitrogen ligase activity, with glutamine as amido-N-donor	8	0.0722905	0.476162	GO:0006793	phosphorus metabolic process	122	0.000396996	0.00493656
GO:0030312	external encapsulating structure	3	0.827092	0.985472	GO:0004312	fatty acid synthase activity	4	0.0746336	0.476162	GO:0009119	ribonucleoside metabolic process	12	0.000437651	0.0053263
GO:1902494	catalytic complex	2	0.853393	0.987734	GO:0016410	N-acyltransferase activity	4	0.0746336	0.476162	GO:0006164	purine nucleotide biosynthetic process	15	0.000510236	0.00608031
GO:0042575	DNA polymerase complex	1	0.899544	0.987734	GO:0016628	oxidoreductase activity, acting on the CH-CH group of donors, NAD or NADP as acceptor	4	0.0746336	0.476162	GO:0006629	lipid metabolic process	39	0.000664014	0.00775135
GO:0061695	transferase complex, transferring phosphorus-containing groups	1	0.899544	0.987734	GO:0016634	oxidoreductase activity, acting on the CH-CH group of donors, oxygen as acceptor	4	0.0746336	0.476162	GO:0009150	purine ribonucleotide metabolic process	14	0.000919369	0.010195
GO:1990234	transferase complex	1	0.899544	0.987734	GO:0008483	transaminase activity	6	0.0786768	0.484464	GO:0009152	purine ribonucleotide biosynthetic process	14	0.000919369	0.010195
GO:0071944	cell periphery	3	0.966574	0.99982	GO:0016829	lyase activity	44	0.0789721	0.484464	GO:1901605	alpha-amino acid metabolic process	62	0.000942784	0.010195
GO:0044425	membrane part	101	0.996182	0.99982	GO:0003824	catalytic activity	631	0.0828851	0.498874	GO:0044267	cellular protein metabolic process	65	0.00094464	0.010195
GO:0019867	outer membrane	5	0.998821	0.99982	GO:0004527	exonuclease activity	9	0.0972016	0.57421	GO:0019693	ribose phosphate metabolic process	16	0.00129571	0.013725
GO:0031224	intrinsic component of membrane	95	0.998899	0.99982	GO:0015077	monovalent inorganic cation transmembrane transporter activity	13	0.117739	0.67069	GO:0006399	tRNA metabolic process	35	0.00158074	0.0149845
GO:0016020	membrane	122	0.99982	0.99982	GO:0016765	transferase activity, transferring alkyl or aryl (other than methyl) groups	13	0.117739	0.67069	GO:0034660	ncRNA metabolic process	40	0.0015951	0.0149845
					GO:0016866	intramolecular transferase activity	10	0.120373	0.673665	GO:0009163	nucleoside biosynthetic process	10	0.001598	0.0149845
					GO:0016757	transferase activity, transferring glycosyl groups	18	0.137892	0.690634	GO:0042278	purine nucleoside metabolic process	10	0.001598	0.0149845
					GO:0003747	translation release factor activity	3	0.142913	0.690634	GO:0042455	ribonucleoside biosynthetic process	10	0.001598	0.0149845
					GO:0004659	prenyltransferase activity	3	0.142913	0.690634	GO:0046128	purine ribonucleoside metabolic process	10	0.001598	0.0149845
					GO:0015662	ATPase activity, coupled to transmembrane movement of ions, phosphorylative mechanism	3	0.142913	0.690634	GO:1901659	glycosyl compound biosynthetic process	10	0.001598	0.0149845
					GO:0016726	oxidoreductase activity, acting on CH or CH2 groups, NAD or NADP as acceptor	3	0.142913	0.690634	GO:0006720	isoprenoid metabolic process	15	0.00222176	0.0204975
					GO:0016728	oxidoreductase activity, acting on CH or CH2 groups, disulfide as acceptor	3	0.142913	0.690634	GO:0044237	cellular metabolic process	480	0.00230922	0.0209663
					GO:0016774	phosphotransferase activity, carboxyl group as acceptor	3	0.142913	0.690634	GO:0008652	cellular amino acid biosynthetic process	32	0.0025733	0.0229989
					GO:0016833	oxo-acid-lyase activity	3	0.142913	0.690634	GO:0008152	metabolic process	659	0.00272439	0.0239746
					GO:0030246	carbohydrate binding	3	0.142913	0.690634	GO:0009116	nucleoside metabolic process	12	0.00294355	0.0247605
					GO:0004536	deoxyribonuclease activity	8	0.145055	0.690634	GO:0009142	nucleoside triphosphate biosynthetic process	12	0.00294355	0.0247605
					GO:0043169	cation binding	124	0.161341	0.756881	GO:1901657	glycosyl compound metabolic process	12	0.00294355	0.0247605
					GO:0031406	carboxylic acid binding	7	0.211682	0.870168	GO:0043603	cellular amide metabolic process	46	0.003048	0.0252675
					GO:0043177	organic acid binding	7	0.211682	0.870168	GO:0006754	ATP biosynthetic process	8	0.00582057	0.0449914
					GO:0008237	metallopeptidase activity	4	0.217354	0.870168	GO:0006818	hydrogen transport	8	0.00582057	0.0449914
					GO:0008320	protein transmembrane transporter activity	4	0.217354	0.870168	GO:0042451	purine nucleoside biosynthetic process	8	0.00582057	0.0449914
					GO:0022884	macromolecule transmembrane transporter activity	4	0.217354	0.870168	GO:0046034	ATP metabolic process	8	0.00582057	0.0449914
					GO:0004175	endopeptidase activity	12	0.236488	0.870168	GO:0046129	purine ribonucleoside biosynthetic process	8	0.00582057	0.0449914
					GO:0016616	oxidoreductase activity, acting on the CH-OH group of donors, NAD or NADP as acceptor	12	0.236488	0.870168	GO:0006418	tRNA aminoacylation for protein translation	19	0.00660141	0.0490391
					GO:0008509	anion transmembrane transporter activity	8	0.240761	0.870168	GO:0043038	amino acid activation	19	0.00660141	0.0490391
					GO:0016853	isomerase activity	29	0.250639	0.870168	GO:0043039	tRNA aminoacylation	19	0.00660141	0.0490391
					GO:0016840	carbon-nitrogen lyase activity	5	0.265743	0.870168	GO:0044271	cellular nitrogen compound biosynthetic process	123	0.0071474	0.0524142
					GO:0003933	GTP cyclohydrolase activity	2	0.273504	0.870168	GO:0016053	organic acid biosynthetic process	32	0.00826561	0.0590991
					GO:0004470	malic enzyme activity	2	0.273504	0.870168	GO:0046394	carboxylic acid biosynthetic process	32	0.00826561	0.0590991
					GO:0004529	exodeoxyribonuclease activity	2	0.273504	0.870168	GO:0009145	purine nucleoside triphosphate biosynthetic process	10	0.00921263	0.0634894
					GO:0005375	copper ion transmembrane transporter activity	2	0.273504	0.870168	GO:0009201	ribonucleoside triphosphate biosynthetic process	10	0.00921263	0.0634894
					GO:0008080	N-acetyltransferase activity	2	0.273504	0.870168	GO:0009206	purine ribonucleoside triphosphate biosynthetic process	10	0.00921263	0.0634894
					GO:0008169	C-methyltransferase activity	2	0.273504	0.870168	GO:0044699	single-organism process	361	0.00963393	0.0656025
					GO:0008194	UDP-glycosyltransferase activity	2	0.273504	0.870168	GO:0009081	branched-chain amino acid metabolic process	7	0.0110985	0.0746862
					GO:0008408	3'-5' exonuclease activity	2	0.273504	0.870168	GO:0009987	cellular process	517	0.0126856	0.0843741
					GO:0016727	oxidoreductase activity, acting on CH or CH2 groups, oxygen as acceptor	2	0.273504	0.870168	GO:0006807	nitrogen compound metabolic process	371	0.013176	0.0866282
					GO:0016743	carboxyl- or carbamoyltransferase activity	2	0.273504	0.870168	GO:0044283	small molecule biosynthetic process	32	0.0136884	0.0889743
					GO:0016749	N-succinyltransferase activity	2	0.273504	0.870168	GO:0006220	pyrimidine nucleotide metabolic process	9	0.0161253	0.102485
					GO:0016796	exonuclease activity, active with either ribo- or deoxyribonucleic acids and producing 5'-phosphomonoesters	2	0.273504	0.870168	GO:0009112	nucleobase metabolic process	9	0.0161253	0.102485
					GO:0016842	amidine-lyase activity	2	0.273504	0.870168	GO:0006721	terpenoid metabolic process	11	0.0177683	0.111686
					GO:0016895	exodeoxyribonuclease activity, producing 5'-phosphomonoesters	2	0.273504	0.870168	GO:0008654	phospholipid biosynthetic process	6	0.0211494	0.131494
					GO:0019104	DNA N-glycosylase activity	2	0.273504	0.870168	GO:0009141	nucleoside triphosphate metabolic process	50	0.0243017	0.149469
					GO:0019843	rRNA binding	2	0.273504	0.870168	GO:0009066	aspartate family amino acid metabolic process	12	0.0279775	0.170246
					GO:0042802	identical protein binding	2	0.273504	0.870168	GO:0009064	glutamine family amino acid metabolic process	20	0.0331313	0.199485
					GO:0043021	ribonucleoprotein complex binding	2	0.273504	0.870168	GO:0006631	fatty acid metabolic process	13	0.039251	0.223681
					GO:0043682	copper-transporting ATPase activity	2	0.273504	0.870168	GO:0008610	lipid biosynthetic process	13	0.039251	0.223681
					GO:0044877	macromolecular complex binding	2	0.273504	0.870168	GO:0008104	protein localization	24	0.0400646	0.223681
					GO:0047429	nucleoside-triphosphate diphosphatase activity	2	0.273504	0.870168	GO:0033036	macromolecule localization	24	0.0400646	0.223681
					GO:0015075	ion transmembrane transporter activity	32	0.274678	0.870168	GO:0006771	riboflavin metabolic process	5	0.0402781	0.223681
					GO:0015399	primary active transmembrane transporter activity	16	0.297631	0.870168	GO:0015992	proton transport	5	0.0402781	0.223681
					GO:0015405	P-P-bond-hydrolysis-driven transmembrane transporter activity	16	0.297631	0.870168	GO:0042726	flavin-containing compound metabolic process	5	0.0402781	0.223681
					GO:0004520	endodeoxyribonuclease activity	6	0.30092	0.870168	GO:1902600	hydrogen ion transmembrane transport	5	0.0402781	0.223681
					GO:0016860	intramolecular oxidoreductase activity	6	0.30092	0.870168	GO:0009451	RNA modification	16	0.0443361	0.241526
					GO:0016861	intramolecular oxidoreductase activity, interconverting aldoses and ketoses	6	0.30092	0.870168	GO:0072527	pyrimidine-containing compound metabolic process	16	0.0443361	0.241526
					GO:0016627	oxidoreductase activity, acting on the CH-CH group of donors	12	0.321662	0.870168	GO:0006790	sulfur compound metabolic process	19	0.0464761	0.243739
					GO:0043167	ion binding	132	0.321758	0.870168	GO:0000096	sulfur amino acid metabolic process	9	0.0472322	0.243739
					GO:0016407	acetyltransferase activity	7	0.328281	0.870168	GO:0006576	cellular biogenic amine metabolic process	9	0.0472322	0.243739
					GO:0005488	binding	497	0.33315	0.870168	GO:0044106	cellular amine metabolic process	9	0.0472322	0.243739
					GO:0008079	translation termination factor activity	3	0.347753	0.870168	GO:0009144	purine nucleoside triphosphate metabolic process	47	0.0477251	0.243739
					GO:0008172	S-methyltransferase activity	3	0.347753	0.870168	GO:0009199	ribonucleoside triphosphate metabolic process	47	0.0477251	0.243739
					GO:0016810	hydrolase activity, acting on carbon-nitrogen (but not peptide) bonds	16	0.373747	0.870168	GO:0009205	purine ribonucleoside triphosphate metabolic process	47	0.0477251	0.243739
					GO:0004540	ribonuclease activity	4	0.387813	0.870168	GO:0032787	monocarboxylic acid metabolic process	17	0.0542518	0.27462
					GO:0008565	protein transporter activity	4	0.387813	0.870168	GO:1901135	carbohydrate derivative metabolic process	34	0.0580152	0.291094
					GO:0016755	transferase activity, transferring amino-acyl groups	4	0.387813	0.870168	GO:0015031	protein transport	22	0.0721653	0.355666
					GO:0016772	transferase activity, transferring phosphorus-containing groups	60	0.389382	0.870168	GO:0045184	establishment of protein localization	22	0.0721653	0.355666
					GO:0016769	transferase activity, transferring nitrogenous groups	11	0.399516	0.870168	GO:0006396	RNA processing	16	0.0757347	0.355666
					GO:0022891	substrate-specific transmembrane transporter activity	40	0.426157	0.870168	GO:0006551	leucine metabolic process	4	0.0766617	0.355666
					GO:0016779	nucleotidyltransferase activity	22	0.427916	0.870168	GO:0006566	threonine metabolic process	4	0.0766617	0.355666
					GO:0016881	acid-amino acid ligase activity	6	0.434777	0.870168	GO:0015985	energy coupled proton transport, down electrochemical gradient	4	0.0766617	0.355666
					GO:0034061	DNA polymerase activity	6	0.434777	0.870168	GO:0015986	ATP synthesis coupled proton transport	4	0.0766617	0.355666
					GO:0016879	ligase activity, forming carbon-nitrogen bonds	24	0.442274	0.870168	GO:0006188	IMP biosynthetic process	6	0.0814549	0.355666
					GO:0097159	organic cyclic compound binding	321	0.442971	0.870168	GO:0006206	pyrimidine nucleobase metabolic process	6	0.0814549	0.355666
					GO:1901363	heterocyclic compound binding	321	0.442971	0.870168	GO:0006568	tryptophan metabolic process	6	0.0814549	0.355666
					GO:0004672	protein kinase activity	9	0.475621	0.870168	GO:0006586	indolalkylamine metabolic process	6	0.0814549	0.355666
					GO:0004673	protein histidine kinase activity	9	0.475621	0.870168	GO:0034613	cellular protein localization	6	0.0814549	0.355666
					GO:0016775	phosphotransferase activity, nitrogenous group as acceptor	9	0.475621	0.870168	GO:0042430	indole-containing compound metabolic process	6	0.0814549	0.355666
					GO:0016811	hydrolase activity, acting on carbon-nitrogen (but not peptide) bonds, in linear amides	9	0.475621	0.870168	GO:0046040	IMP metabolic process	6	0.0814549	0.355666
					GO:0008324	cation transmembrane transporter activity	20	0.481854	0.870168	GO:0046112	nucleobase biosynthetic process	6	0.0814549	0.355666
					GO:0016773	phosphotransferase activity, alcohol group as acceptor	10	0.485683	0.870168	GO:0051641	cellular localization	6	0.0814549	0.355666
					GO:0022892	substrate-specific transporter activity	55	0.492856	0.870168	GO:0070727	cellular macromolecule localization	6	0.0814549	0.355666
					GO:0005515	protein binding	13	0.510252	0.870168	GO:0008033	tRNA processing	11	0.0867464	0.375901
					GO:0000702	oxidized base lesion DNA N-glycosylase activity	1	0.523125	0.870168	GO:0009308	amine metabolic process	9	0.101466	0.423637
					GO:0003905	alkylbase DNA N-glycosylase activity	1	0.523125	0.870168	GO:0009991	response to extracellular stimulus	9	0.101466	0.423637
					GO:0003909	DNA ligase activity	1	0.523125	0.870168	GO:0031668	cellular response to extracellular stimulus	9	0.101466	0.423637
					GO:0004003	ATP-dependent DNA helicase activity	1	0.523125	0.870168	GO:0042254	ribosome biogenesis	9	0.101466	0.423637
					GO:0004311	farnesyltranstransferase activity	1	0.523125	0.870168	GO:0071496	cellular response to external stimulus	9	0.101466	0.423637
					GO:0004325	ferrochelatase activity	1	0.523125	0.870168	GO:0034470	ncRNA processing	15	0.104216	0.431609
					GO:0004337	geranyltranstransferase activity	1	0.523125	0.870168	GO:0043170	macromolecule metabolic process	296	0.105043	0.431609
					GO:0004549	tRNA-specific ribonuclease activity	1	0.523125	0.870168	GO:0046483	heterocycle metabolic process	305	0.105639	0.431609
					GO:0004779	sulfate adenylyltransferase activity	1	0.523125	0.870168	GO:0006730	one-carbon metabolic process	30	0.107056	0.434299
					GO:0005253	anion channel activity	1	0.523125	0.870168	GO:0034641	cellular nitrogen compound metabolic process	296	0.115843	0.466636
					GO:0005254	chloride channel activity	1	0.523125	0.870168	GO:0009072	aromatic amino acid family metabolic process	7	0.11827	0.473079
					GO:0008026	ATP-dependent helicase activity	1	0.523125	0.870168	GO:0051186	cofactor metabolic process	36	0.119186	0.473434
					GO:0008094	DNA-dependent ATPase activity	1	0.523125	0.870168	GO:0022613	ribonucleoprotein complex biogenesis	10	0.125755	0.496081
					GO:0008235	metalloexopeptidase activity	1	0.523125	0.870168	GO:0006400	tRNA modification	5	0.135922	0.502474
					GO:0008375	acetylglucosaminyltransferase activity	1	0.523125	0.870168	GO:0006563	L-serine metabolic process	5	0.135922	0.502474
					GO:0008410	CoA-transferase activity	1	0.523125	0.870168	GO:0006743	ubiquinone metabolic process	5	0.135922	0.502474
					GO:0009041	uridylate kinase activity	1	0.523125	0.870168	GO:0019856	pyrimidine nucleobase biosynthetic process	5	0.135922	0.502474
					GO:0015108	chloride transmembrane transporter activity	1	0.523125	0.870168	GO:0042180	cellular ketone metabolic process	5	0.135922	0.502474
					GO:0015114	phosphate ion transmembrane transporter activity	1	0.523125	0.870168	GO:0072528	pyrimidine-containing compound biosynthetic process	5	0.135922	0.502474
					GO:0015116	sulfate transmembrane transporter activity	1	0.523125	0.870168	GO:1901661	quinone metabolic process	5	0.135922	0.502474
					GO:0015144	carbohydrate transmembrane transporter activity	1	0.523125	0.870168	GO:1901360	organic cyclic compound metabolic process	303	0.137287	0.502474
					GO:0015145	monosaccharide transmembrane transporter activity	1	0.523125	0.870168	GO:0006040	amino sugar metabolic process	3	0.145823	0.502474
					GO:0015149	hexose transmembrane transporter activity	1	0.523125	0.870168	GO:0006144	purine nucleobase metabolic process	3	0.145823	0.502474
					GO:0015297	antiporter activity	1	0.523125	0.870168	GO:0006549	isoleucine metabolic process	3	0.145823	0.502474
					GO:0015927	trehalase activity	1	0.523125	0.870168	GO:0006595	polyamine metabolic process	3	0.145823	0.502474
					GO:0015929	hexosaminidase activity	1	0.523125	0.870168	GO:0006722	triterpenoid metabolic process	3	0.145823	0.502474
					GO:0016649	oxidoreductase activity, acting on the CH-NH group of donors, quinone or similar compound as acceptor	1	0.523125	0.870168	GO:0009200	deoxyribonucleoside triphosphate metabolic process	3	0.145823	0.502474
					GO:0016802	trialkylsulfonium hydrolase activity	1	0.523125	0.870168	GO:0009211	pyrimidine deoxyribonucleoside triphosphate metabolic process	3	0.145823	0.502474
					GO:0016812	hydrolase activity, acting on carbon-nitrogen (but not peptide) bonds, in cyclic amides	1	0.523125	0.870168	GO:0015988	energy coupled proton transmembrane transport, against electrochemical gradient	3	0.145823	0.502474
					GO:0016869	intramolecular transferase activity, transferring amino groups	1	0.523125	0.870168	GO:0019742	pentacyclic triterpenoid metabolic process	3	0.145823	0.502474
					GO:0016886	ligase activity, forming phosphoric ester bonds	1	0.523125	0.870168	GO:0019744	hopanoid metabolic process	3	0.145823	0.502474
					GO:0016889	endodeoxyribonuclease activity, producing 3'-phosphomonoesters	1	0.523125	0.870168	GO:0042440	pigment metabolic process	3	0.145823	0.502474
					GO:0030234	enzyme regulator activity	1	0.523125	0.870168	GO:0043094	cellular metabolic compound salvage	3	0.145823	0.502474
					GO:0030580	quinone cofactor methyltransferase activity	1	0.523125	0.870168	GO:0046148	pigment biosynthetic process	3	0.145823	0.502474
					GO:0030611	arsenate reductase activity	1	0.523125	0.870168	GO:0006778	porphyrin-containing compound metabolic process	8	0.150497	0.509376
					GO:0030695	GTPase regulator activity	1	0.523125	0.870168	GO:0015698	inorganic anion transport	8	0.150497	0.509376
					GO:0042083	5,10-methylenetetrahydrofolate-dependent methyltransferase activity	1	0.523125	0.870168	GO:1901607	alpha-amino acid biosynthetic process	8	0.150497	0.509376
					GO:0051002	ligase activity, forming nitrogen-metal bonds	1	0.523125	0.870168	GO:0019439	aromatic compound catabolic process	38	0.165924	0.54545
					GO:0051003	ligase activity, forming nitrogen-metal bonds, forming coordination complexes	1	0.523125	0.870168	GO:0034655	nucleobase-containing compound catabolic process	38	0.165924	0.54545
					GO:0051119	sugar transmembrane transporter activity	1	0.523125	0.870168	GO:0044270	cellular nitrogen compound catabolic process	38	0.165924	0.54545
					GO:0051748	UTP-monosaccharide-1-phosphate uridylyltransferase activity	1	0.523125	0.870168	GO:0046700	heterocycle catabolic process	38	0.165924	0.54545
					GO:0052592	oxidoreductase activity, acting on CH or CH2 groups, with an iron-sulfur protein as acceptor	1	0.523125	0.870168	GO:1901361	organic cyclic compound catabolic process	38	0.165924	0.54545
					GO:0060589	nucleoside-triphosphatase regulator activity	1	0.523125	0.870168	GO:0006733	oxidoreduction coenzyme metabolic process	9	0.17877	0.577364
					GO:0070035	purine NTP-dependent helicase activity	1	0.523125	0.870168	GO:0000097	sulfur amino acid biosynthetic process	6	0.181688	0.577364
					GO:0098772	molecular function regulator	1	0.523125	0.870168	GO:0006525	arginine metabolic process	6	0.181688	0.577364
					GO:1901476	carbohydrate transporter activity	1	0.523125	0.870168	GO:0009057	macromolecule catabolic process	6	0.181688	0.577364
					GO:1901682	sulfur compound transmembrane transporter activity	1	0.523125	0.870168	GO:0009067	aspartate family amino acid biosynthetic process	6	0.181688	0.577364
					GO:0016614	oxidoreductase activity, acting on CH-OH group of donors	15	0.523528	0.870168	GO:0044272	sulfur compound biosynthetic process	6	0.181688	0.577364
					GO:0016835	carbon-oxygen lyase activity	16	0.529519	0.870168	GO:0009143	nucleoside triphosphate catabolic process	37	0.196263	0.603561
					GO:0003899	DNA-directed RNA polymerase activity	2	0.534684	0.870168	GO:0009146	purine nucleoside triphosphate catabolic process	37	0.196263	0.603561
					GO:0004152	dihydroorotate dehydrogenase activity	2	0.534684	0.870168	GO:0009203	ribonucleoside triphosphate catabolic process	37	0.196263	0.603561
					GO:0004180	carboxypeptidase activity	2	0.534684	0.870168	GO:0009207	purine ribonucleoside triphosphate catabolic process	37	0.196263	0.603561
					GO:0008144	drug binding	2	0.534684	0.870168	GO:0046434	organophosphate catabolic process	37	0.196263	0.603561
					GO:0016615	malate dehydrogenase activity	2	0.534684	0.870168	GO:1901292	nucleoside phosphate catabolic process	37	0.196263	0.603561
					GO:0016703	oxidoreductase activity, acting on single donors with incorporation of molecular oxygen, incorporation of one atom of oxygen (internal monooxygenases or internal mixed function oxidases)	2	0.534684	0.870168	GO:0016070	RNA metabolic process	99	0.198785	0.608047
					GO:0016748	succinyltransferase activity	2	0.534684	0.870168	GO:0018130	heterocycle biosynthetic process	93	0.201623	0.613448
					GO:0016783	sulfurtransferase activity	2	0.534684	0.870168	GO:0006644	phospholipid metabolic process	7	0.21831	0.641963
					GO:0016799	hydrolase activity, hydrolyzing N-glycosyl compounds	2	0.534684	0.870168	GO:0098655	cation transmembrane transport	7	0.21831	0.641963
					GO:0016891	endoribonuclease activity, producing 5'-phosphomonoesters	2	0.534684	0.870168	GO:0098660	inorganic ion transmembrane transport	7	0.21831	0.641963
					GO:0022890	inorganic cation transmembrane transporter activity	18	0.540494	0.870168	GO:0098662	inorganic cation transmembrane transport	7	0.21831	0.641963
					GO:0008173	RNA methyltransferase activity	3	0.543352	0.870168	GO:0006886	intracellular protein transport	4	0.222196	0.641963
					GO:0016758	transferase activity, transferring hexosyl groups	3	0.543352	0.870168	GO:0046907	intracellular transport	4	0.222196	0.641963
					GO:0016776	phosphotransferase activity, phosphate group as acceptor	3	0.543352	0.870168	GO:0051649	establishment of localization in cell	4	0.222196	0.641963
					GO:0016782	transferase activity, transferring sulfur-containing groups	3	0.543352	0.870168	GO:0034220	ion transmembrane transport	8	0.248561	0.641963
					GO:0016841	ammonia-lyase activity	3	0.543352	0.870168	GO:0071840	cellular component organization or biogenesis	33	0.251745	0.641963
					GO:0016846	carbon-sulfur lyase activity	3	0.543352	0.870168	GO:0006725	cellular aromatic compound metabolic process	290	0.25357	0.641963
					GO:0019238	cyclohydrolase activity	3	0.543352	0.870168	GO:0033554	cellular response to stress	18	0.266022	0.641963
					GO:0008168	methyltransferase activity	19	0.54556	0.870168	GO:0006553	lysine metabolic process	5	0.272089	0.641963
					GO:0046915	transition metal ion transmembrane transporter activity	4	0.550572	0.873794	GO:0009085	lysine biosynthetic process	5	0.272089	0.641963
					GO:0016814	hydrolase activity, acting on carbon-nitrogen (but not peptide) bonds, in cyclic amidines	5	0.556889	0.879232	GO:0009129	pyrimidine nucleoside monophosphate metabolic process	5	0.272089	0.641963
					GO:0016701	oxidoreductase activity, acting on single donors with incorporation of molecular oxygen	6	0.562572	0.879232	GO:0009130	pyrimidine nucleoside monophosphate biosynthetic process	5	0.272089	0.641963
					GO:0004386	helicase activity	7	0.56778	0.879232	GO:0015672	monovalent inorganic cation transport	5	0.272089	0.641963
					GO:0034062	RNA polymerase activity	7	0.56778	0.879232	GO:0009069	serine family amino acid metabolic process	9	0.274197	0.641963
					GO:0060089	molecular transducer activity	7	0.56778	0.879232	GO:0009605	response to external stimulus	9	0.274197	0.641963
					GO:0022804	active transmembrane transporter activity	25	0.571726	0.87934	GO:0006213	pyrimidine nucleoside metabolic process	2	0.277211	0.641963
					GO:0022857	transmembrane transporter activity	54	0.573363	0.87934	GO:0006221	pyrimidine nucleotide biosynthetic process	2	0.277211	0.641963
					GO:0019842	vitamin binding	10	0.581425	0.887437	GO:0006222	UMP biosynthetic process	2	0.277211	0.641963
					GO:0016836	hydro-lyase activity	11	0.585488	0.889384	GO:0006354	DNA-templated transcription, elongation	2	0.277211	0.641963
					GO:0005506	iron ion binding	13	0.59308	0.896647	GO:0006573	valine metabolic process	2	0.277211	0.641963
					GO:0051540	metal cluster binding	32	0.596239	0.897171	GO:0006596	polyamine biosynthetic process	2	0.277211	0.641963
					GO:0051536	iron-sulfur cluster binding	21	0.618643	0.926513	GO:0006783	heme biosynthetic process	2	0.277211	0.641963
					GO:0005215	transporter activity	72	0.655399	0.959168	GO:0006825	copper ion transport	2	0.277211	0.641963
					GO:0015291	secondary active transmembrane transporter activity	7	0.671401	0.959168	GO:0008299	isoprenoid biosynthetic process	2	0.277211	0.641963
					GO:0016301	kinase activity	20	0.67652	0.959168	GO:0008653	lipopolysaccharide metabolic process	2	0.277211	0.641963
					GO:0016791	phosphatase activity	5	0.679001	0.959168	GO:0009103	lipopolysaccharide biosynthetic process	2	0.277211	0.641963
					GO:0016859	cis-trans isomerase activity	5	0.679001	0.959168	GO:0009202	deoxyribonucleoside triphosphate biosynthetic process	2	0.277211	0.641963
					GO:0016744	transferase activity, transferring aldehyde or ketonic groups	4	0.686461	0.959168	GO:0009212	pyrimidine deoxyribonucleoside triphosphate biosynthetic process	2	0.277211	0.641963
					GO:0016788	hydrolase activity, acting on ester bonds	31	0.692316	0.959168	GO:0009218	pyrimidine ribonucleotide metabolic process	2	0.277211	0.641963
					GO:0016645	oxidoreductase activity, acting on the CH-NH group of donors	3	0.69889	0.959168	GO:0009220	pyrimidine ribonucleotide biosynthetic process	2	0.277211	0.641963
					GO:0016882	cyclo-ligase activity	3	0.69889	0.959168	GO:0009225	nucleotide-sugar metabolic process	2	0.277211	0.641963
					GO:0004521	endoribonuclease activity	2	0.721616	0.959168	GO:0009653	anatomical structure morphogenesis	2	0.277211	0.641963
					GO:0008493	tetracycline transporter activity	2	0.721616	0.959168	GO:0015009	corrin metabolic process	2	0.277211	0.641963
					GO:0016405	CoA-ligase activity	2	0.721616	0.959168	GO:0016108	tetraterpenoid metabolic process	2	0.277211	0.641963
					GO:0016421	CoA carboxylase activity	2	0.721616	0.959168	GO:0016109	tetraterpenoid biosynthetic process	2	0.277211	0.641963
					GO:0016635	oxidoreductase activity, acting on the CH-CH group of donors, quinone or related compound as acceptor	2	0.721616	0.959168	GO:0016114	terpenoid biosynthetic process	2	0.277211	0.641963
					GO:0016868	intramolecular transferase activity, phosphotransferases	2	0.721616	0.959168	GO:0019276	UDP-N-acetylgalactosamine metabolic process	2	0.277211	0.641963
					GO:0016877	ligase activity, forming carbon-sulfur bonds	2	0.721616	0.959168	GO:0019541	propionate metabolic process	2	0.277211	0.641963
					GO:0016885	ligase activity, forming carbon-carbon bonds	2	0.721616	0.959168	GO:0032502	developmental process	2	0.277211	0.641963
					GO:0019534	toxin transporter activity	2	0.721616	0.959168	GO:0032989	cellular component morphogenesis	2	0.277211	0.641963
					GO:0042895	antibiotic transporter activity	2	0.721616	0.959168	GO:0033353	S-adenosylmethionine cycle	2	0.277211	0.641963
					GO:0070569	uridylyltransferase activity	2	0.721616	0.959168	GO:0035434	copper ion transmembrane transport	2	0.277211	0.641963
					GO:0090484	drug transporter activity	2	0.721616	0.959168	GO:0042168	heme metabolic process	2	0.277211	0.641963
					GO:0004518	nuclease activity	21	0.7317	0.959168	GO:0043102	amino acid salvage	2	0.277211	0.641963
					GO:0004519	endonuclease activity	8	0.751798	0.959168	GO:0044764	multi-organism cellular process	2	0.277211	0.641963
					GO:0008757	S-adenosylmethionine-dependent methyltransferase activity	6	0.765669	0.959168	GO:0044767	single-organism developmental process	2	0.277211	0.641963
					GO:0003690	double-stranded DNA binding	1	0.772746	0.959168	GO:0046049	UMP metabolic process	2	0.277211	0.641963
					GO:0004185	serine-type carboxypeptidase activity	1	0.772746	0.959168	GO:0046131	pyrimidine ribonucleoside metabolic process	2	0.277211	0.641963
					GO:0005310	dicarboxylic acid transmembrane transporter activity	1	0.772746	0.959168	GO:0046132	pyrimidine ribonucleoside biosynthetic process	2	0.277211	0.641963
					GO:0008171	O-methyltransferase activity	1	0.772746	0.959168	GO:0046134	pyrimidine nucleoside biosynthetic process	2	0.277211	0.641963
					GO:0008175	tRNA methyltransferase activity	1	0.772746	0.959168	GO:0046459	short-chain fatty acid metabolic process	2	0.277211	0.641963
					GO:0008907	integrase activity	1	0.772746	0.959168	GO:0046498	S-adenosylhomocysteine metabolic process	2	0.277211	0.641963
					GO:0015002	heme-copper terminal oxidase activity	1	0.772746	0.959168	GO:0046500	S-adenosylmethionine metabolic process	2	0.277211	0.641963
					GO:0016423	tRNA (guanine) methyltransferase activity	1	0.772746	0.959168	GO:0048856	anatomical structure development	2	0.277211	0.641963
					GO:0016641	oxidoreductase activity, acting on the CH-NH2 group of donors, oxygen as acceptor	1	0.772746	0.959168	GO:0048869	cellular developmental process	2	0.277211	0.641963
					GO:0016706	oxidoreductase activity, acting on paired donors, with incorporation or reduction of molecular oxygen, 2-oxoglutarate as one donor, and incorporation of one atom each of oxygen into both donors	1	0.772746	0.959168	GO:1903509	liposaccharide metabolic process	2	0.277211	0.641963
					GO:0016778	diphosphotransferase activity	1	0.772746	0.959168	GO:0034645	cellular macromolecule biosynthetic process	89	0.298461	0.688387
					GO:0016790	thiolester hydrolase activity	1	0.772746	0.959168	GO:0044085	cellular component biogenesis	21	0.302461	0.69481
					GO:0016801	hydrolase activity, acting on ether bonds	1	0.772746	0.959168	GO:0044248	cellular catabolic process	40	0.30462	0.696971
					GO:0016849	phosphorus-oxygen lyase activity	1	0.772746	0.959168	GO:0006139	nucleobase-containing compound metabolic process	252	0.308211	0.702377
					GO:0016894	endonuclease activity, active with either ribo- or deoxyribonucleic acids and producing 3'-phosphomonoesters	1	0.772746	0.959168	GO:0051188	cofactor biosynthetic process	16	0.310615	0.705046
					GO:0019201	nucleotide kinase activity	1	0.772746	0.959168	GO:0006811	ion transport	35	0.31646	0.715424
					GO:0046912	transferase activity, transferring acyl groups, acyl groups converted into alkyl on transfer	1	0.772746	0.959168	GO:1901362	organic cyclic compound biosynthetic process	86	0.317688	0.715424
					GO:0051184	cofactor transporter activity	1	0.772746	0.959168	GO:0006812	cation transport	17	0.32382	0.726373
					GO:0051213	dioxygenase activity	1	0.772746	0.959168	GO:0009059	macromolecule biosynthetic process	89	0.330039	0.737432
					GO:0070008	serine-type exopeptidase activity	1	0.772746	0.959168	GO:0019438	aromatic compound biosynthetic process	85	0.346326	0.755192
					GO:0016638	oxidoreductase activity, acting on the CH-NH2 group of donors	4	0.790118	0.976929	GO:0006768	biotin metabolic process	3	0.353306	0.755192
					GO:0015036	disulfide oxidoreductase activity	3	0.810129	0.991209	GO:0006779	porphyrin-containing compound biosynthetic process	3	0.353306	0.755192
					GO:0046872	metal ion binding	70	0.824121	0.991209	GO:0006817	phosphate ion transport	3	0.353306	0.755192
					GO:0003916	DNA topoisomerase activity	2	0.840459	0.991209	GO:0009132	nucleoside diphosphate metabolic process	3	0.353306	0.755192
					GO:0004553	hydrolase activity, hydrolyzing O-glycosyl compounds	2	0.840459	0.991209	GO:0009147	pyrimidine nucleoside triphosphate metabolic process	3	0.353306	0.755192
					GO:0016646	oxidoreductase activity, acting on the CH-NH group of donors, NAD or NADP as acceptor	2	0.840459	0.991209	GO:0033014	tetrapyrrole biosynthetic process	3	0.353306	0.755192
					GO:0016857	racemase and epimerase activity, acting on carbohydrates and derivatives	2	0.840459	0.991209	GO:0034654	nucleobase-containing compound biosynthetic process	81	0.363482	0.755192
					GO:0016893	endonuclease activity, active with either ribo- or deoxyribonucleic acids and producing 5'-phosphomonoesters	2	0.840459	0.991209	GO:0009173	pyrimidine ribonucleoside monophosphate metabolic process	4	0.394744	0.755192
					GO:0022803	passive transmembrane transporter activity	2	0.840459	0.991209	GO:0009174	pyrimidine ribonucleoside monophosphate biosynthetic process	4	0.394744	0.755192
					GO:0070566	adenylyltransferase activity	2	0.840459	0.991209	GO:0019359	nicotinamide nucleotide biosynthetic process	4	0.394744	0.755192
					GO:0016798	hydrolase activity, acting on glycosyl bonds	5	0.84866	0.991209	GO:0019363	pyridine nucleotide biosynthetic process	4	0.394744	0.755192
					GO:0042578	phosphoric ester hydrolase activity	5	0.84866	0.991209	GO:0072525	pyridine-containing compound biosynthetic process	4	0.394744	0.755192
					GO:0046873	metal ion transmembrane transporter activity	5	0.84866	0.991209	GO:0044765	single-organism transport	48	0.400532	0.755192
					GO:0016705	oxidoreductase activity, acting on paired donors, with incorporation or reduction of molecular oxygen	4	0.864197	0.991209	GO:1902578	single-organism localization	48	0.400532	0.755192
					GO:0016854	racemase and epimerase activity	4	0.864197	0.991209	GO:0016072	rRNA metabolic process	5	0.422758	0.755192
					GO:0043168	anion binding	7	0.878726	0.991209	GO:0034622	cellular macromolecular complex assembly	5	0.422758	0.755192
					GO:0004497	monooxygenase activity	3	0.88433	0.991209	GO:0009108	coenzyme biosynthetic process	13	0.437017	0.755192
					GO:0004620	phospholipase activity	1	0.891777	0.991209	GO:0009056	catabolic process	47	0.440932	0.755192
					GO:0005216	ion channel activity	1	0.891777	0.991209	GO:0006547	histidine metabolic process	6	0.443847	0.755192
					GO:0008236	serine-type peptidase activity	1	0.891777	0.991209	GO:0052803	imidazole-containing compound metabolic process	6	0.443847	0.755192
					GO:0008374	O-acyltransferase activity	1	0.891777	0.991209	GO:0006732	coenzyme metabolic process	23	0.453721	0.755192
					GO:0016298	lipase activity	1	0.891777	0.991209	GO:0016043	cellular component organization	23	0.453721	0.755192
					GO:0016668	oxidoreductase activity, acting on a sulfur group of donors, NAD(P) as acceptor	1	0.891777	0.991209	GO:0042221	response to chemical	7	0.46077	0.755192
					GO:0016679	oxidoreductase activity, acting on diphenols and related substances as donors	1	0.891777	0.991209	GO:0006464	cellular protein modification process	16	0.467464	0.755192
					GO:0016838	carbon-oxygen lyase activity, acting on phosphates	1	0.891777	0.991209	GO:0036211	protein modification process	16	0.467464	0.755192
					GO:0017171	serine hydrolase activity	1	0.891777	0.991209	GO:0043648	dicarboxylic acid metabolic process	8	0.474935	0.755192
					GO:0019205	nucleobase-containing compound kinase activity	1	0.891777	0.991209	GO:1901575	organic substance catabolic process	46	0.482382	0.755192
					GO:0022838	substrate-specific channel activity	1	0.891777	0.991209	GO:0006468	protein phosphorylation	9	0.487149	0.755192
					GO:0043566	structure-specific DNA binding	1	0.891777	0.991209	GO:0016310	phosphorylation	10	0.497913	0.755192
					GO:0070567	cytidylyltransferase activity	1	0.891777	0.991209	GO:0000451	rRNA 2'-O-methylation	1	0.526667	0.755192
					GO:0016667	oxidoreductase activity, acting on a sulfur group of donors	5	0.900529	0.992104	GO:0001897	cytolysis by symbiont of host cells	1	0.526667	0.755192
					GO:0048037	cofactor binding	53	0.901768	0.992104	GO:0001906	cell killing	1	0.526667	0.755192
					GO:0000988	transcription factor activity, protein binding	2	0.911243	0.992104	GO:0001907	killing by symbiont of host cells	1	0.526667	0.755192
					GO:0000990	transcription factor activity, core RNA polymerase binding	2	0.911243	0.992104	GO:0002097	tRNA wobble base modification	1	0.526667	0.755192
					GO:0000996	core DNA-dependent RNA polymerase binding promoter specificity activity	2	0.911243	0.992104	GO:0006041	glucosamine metabolic process	1	0.526667	0.755192
					GO:0016780	phosphotransferase activity, for other substituted phosphate groups	2	0.911243	0.992104	GO:0006067	ethanol metabolic process	1	0.526667	0.755192
					GO:0016209	antioxidant activity	4	0.914581	0.992351	GO:0006090	pyruvate metabolic process	1	0.526667	0.755192
					GO:0004601	peroxidase activity	1	0.948498	0.995298	GO:0006353	DNA-templated transcription, termination	1	0.526667	0.755192
					GO:0005381	iron ion transmembrane transporter activity	1	0.948498	0.995298	GO:0006366	transcription from RNA polymerase II promoter	1	0.526667	0.755192
					GO:0008514	organic anion transmembrane transporter activity	1	0.948498	0.995298	GO:0006368	transcription elongation from RNA polymerase II promoter	1	0.526667	0.755192
					GO:0015267	channel activity	1	0.948498	0.995298	GO:0006401	RNA catabolic process	1	0.526667	0.755192
					GO:0016684	oxidoreductase activity, acting on peroxide as acceptor	1	0.948498	0.995298	GO:0006417	regulation of translation	1	0.526667	0.755192
					GO:0016855	racemase and epimerase activity, acting on amino acids and derivatives	1	0.948498	0.995298	GO:0006448	regulation of translational elongation	1	0.526667	0.755192
					GO:0036361	racemase activity, acting on amino acids and derivatives	1	0.948498	0.995298	GO:0006486	protein glycosylation	1	0.526667	0.755192
					GO:0043565	sequence-specific DNA binding	1	0.948498	0.995298	GO:0006526	arginine biosynthetic process	1	0.526667	0.755192
					GO:0046943	carboxylic acid transmembrane transporter activity	1	0.948498	0.995298	GO:0006555	methionine metabolic process	1	0.526667	0.755192
					GO:0047661	amino-acid racemase activity	1	0.948498	0.995298	GO:0006570	tyrosine metabolic process	1	0.526667	0.755192
					GO:0005275	amine transmembrane transporter activity	2	0.951688	0.995372	GO:0006801	superoxide metabolic process	1	0.526667	0.755192
					GO:0046914	transition metal ion binding	44	0.957454	0.998131	GO:0008643	carbohydrate transport	1	0.526667	0.755192
					GO:0003676	nucleic acid binding	159	0.969448	1	GO:0008645	hexose transport	1	0.526667	0.755192
					GO:0008170	N-methyltransferase activity	2	0.974141	1	GO:0009062	fatty acid catabolic process	1	0.526667	0.755192
					GO:0001882	nucleoside binding	1	0.975507	1	GO:0009084	glutamine family amino acid biosynthetic process	1	0.526667	0.755192
					GO:0015932	nucleobase-containing compound transmembrane transporter activity	1	0.975507	1	GO:0009086	methionine biosynthetic process	1	0.526667	0.755192
					GO:0050662	coenzyme binding	15	0.986395	1	GO:0009100	glycoprotein metabolic process	1	0.526667	0.755192
					GO:0005342	organic acid transmembrane transporter activity	1	0.98836	1	GO:0009101	glycoprotein biosynthetic process	1	0.526667	0.755192
					GO:0001071	nucleic acid binding transcription factor activity	32	0.995222	1	GO:0009109	coenzyme catabolic process	1	0.526667	0.755192
					GO:0016620	oxidoreductase activity, acting on the aldehyde or oxo group of donors, NAD or NADP as acceptor	3	0.99617	1	GO:0009113	purine nucleobase biosynthetic process	1	0.526667	0.755192
					GO:0016491	oxidoreductase activity	74	0.999597	1	GO:0009133	nucleoside diphosphate biosynthetic process	1	0.526667	0.755192
					GO:0016903	oxidoreductase activity, acting on the aldehyde or oxo group of donors	3	0.999688	1	GO:0009138	pyrimidine nucleoside diphosphate metabolic process	1	0.526667	0.755192
					GO:0016651	oxidoreductase activity, acting on NAD(P)H	2	0.999998	1	GO:0009139	pyrimidine nucleoside diphosphate biosynthetic process	1	0.526667	0.755192
					GO:0004871	signal transducer activity	9	0.999999	1	GO:0009157	deoxyribonucleoside monophosphate biosynthetic process	1	0.526667	0.755192
					GO:0003677	DNA binding	14	1	1	GO:0009162	deoxyribonucleoside monophosphate metabolic process	1	0.526667	0.755192
										GO:0009176	pyrimidine deoxyribonucleoside monophosphate metabolic process	1	0.526667	0.755192
										GO:0009177	pyrimidine deoxyribonucleoside monophosphate biosynthetic process	1	0.526667	0.755192
										GO:0009186	deoxyribonucleoside diphosphate metabolic process	1	0.526667	0.755192
										GO:0009189	deoxyribonucleoside diphosphate biosynthetic process	1	0.526667	0.755192
										GO:0009196	pyrimidine deoxyribonucleoside diphosphate metabolic process	1	0.526667	0.755192
										GO:0009197	pyrimidine deoxyribonucleoside diphosphate biosynthetic process	1	0.526667	0.755192
										GO:0009233	menaquinone metabolic process	1	0.526667	0.755192
										GO:0009292	genetic transfer	1	0.526667	0.755192
										GO:0009396	folic acid-containing compound biosynthetic process	1	0.526667	0.755192
										GO:0009404	toxin metabolic process	1	0.526667	0.755192
										GO:0009966	regulation of signal transduction	1	0.526667	0.755192
										GO:0010608	posttranscriptional regulation of gene expression	1	0.526667	0.755192
										GO:0010646	regulation of cell communication	1	0.526667	0.755192
										GO:0015669	gas transport	1	0.526667	0.755192
										GO:0015749	monosaccharide transport	1	0.526667	0.755192
										GO:0015893	drug transport	1	0.526667	0.755192
										GO:0016042	lipid catabolic process	1	0.526667	0.755192
										GO:0016999	antibiotic metabolic process	1	0.526667	0.755192
										GO:0017144	drug metabolic process	1	0.526667	0.755192
										GO:0019543	propionate catabolic process	1	0.526667	0.755192
										GO:0019626	short-chain fatty acid catabolic process	1	0.526667	0.755192
										GO:0019748	secondary metabolic process	1	0.526667	0.755192
										GO:0019860	uracil metabolic process	1	0.526667	0.755192
										GO:0019988	charged-tRNA amino acid modification	1	0.526667	0.755192
										GO:0022618	ribonucleoprotein complex assembly	1	0.526667	0.755192
										GO:0023051	regulation of signaling	1	0.526667	0.755192
										GO:0030258	lipid modification	1	0.526667	0.755192
										GO:0031554	regulation of DNA-templated transcription, termination	1	0.526667	0.755192
										GO:0031555	transcriptional attenuation	1	0.526667	0.755192
										GO:0031640	killing of cells of other organism	1	0.526667	0.755192
										GO:0032012	regulation of ARF protein signal transduction	1	0.526667	0.755192
										GO:0032268	regulation of cellular protein metabolic process	1	0.526667	0.755192
										GO:0033609	oxalate metabolic process	1	0.526667	0.755192
										GO:0034248	regulation of cellular amide metabolic process	1	0.526667	0.755192
										GO:0035821	modification of morphology or physiology of other organism	1	0.526667	0.755192
										GO:0042398	cellular modified amino acid biosynthetic process	1	0.526667	0.755192
										GO:0042493	response to drug	1	0.526667	0.755192
										GO:0043096	purine nucleobase salvage	1	0.526667	0.755192
										GO:0043101	purine-containing compound salvage	1	0.526667	0.755192
										GO:0043244	regulation of protein complex disassembly	1	0.526667	0.755192
										GO:0043413	macromolecule glycosylation	1	0.526667	0.755192
										GO:0044003	modification by symbiont of host morphology or physiology	1	0.526667	0.755192
										GO:0044004	disruption by symbiont of host cell	1	0.526667	0.755192
										GO:0044242	cellular lipid catabolic process	1	0.526667	0.755192
										GO:0044265	cellular macromolecule catabolic process	1	0.526667	0.755192
										GO:0044364	disruption of cells of other organism	1	0.526667	0.755192
										GO:0044403	symbiosis, encompassing mutualism through parasitism	1	0.526667	0.755192
										GO:0044419	interspecies interaction between organisms	1	0.526667	0.755192
										GO:0046578	regulation of Ras protein signal transduction	1	0.526667	0.755192
										GO:0048583	regulation of response to stimulus	1	0.526667	0.755192
										GO:0051056	regulation of small GTPase mediated signal transduction	1	0.526667	0.755192
										GO:0051128	regulation of cellular component organization	1	0.526667	0.755192
										GO:0051187	cofactor catabolic process	1	0.526667	0.755192
										GO:0051246	regulation of protein metabolic process	1	0.526667	0.755192
										GO:0051604	protein maturation	1	0.526667	0.755192
										GO:0051701	interaction with host	1	0.526667	0.755192
										GO:0051715	cytolysis in other organism	1	0.526667	0.755192
										GO:0051801	cytolysis in other organism involved in symbiotic interaction	1	0.526667	0.755192
										GO:0051817	modification of morphology or physiology of other organism involved in symbiotic interaction	1	0.526667	0.755192
										GO:0051818	disruption of cells of other organism involved in symbiotic interaction	1	0.526667	0.755192
										GO:0051883	killing of cells in other organism involved in symbiotic interaction	1	0.526667	0.755192
										GO:0070071	proton-transporting two-sector ATPase complex assembly	1	0.526667	0.755192
										GO:0070085	glycosylation	1	0.526667	0.755192
										GO:0070475	rRNA base methylation	1	0.526667	0.755192
										GO:0071265	L-methionine biosynthetic process	1	0.526667	0.755192
										GO:0071806	protein transmembrane transport	1	0.526667	0.755192
										GO:0071826	ribonucleoprotein complex subunit organization	1	0.526667	0.755192
										GO:0072329	monocarboxylic acid catabolic process	1	0.526667	0.755192
										GO:1901071	glucosamine-containing compound metabolic process	1	0.526667	0.755192
										GO:1902531	regulation of intracellular signal transduction	1	0.526667	0.755192
										GO:0000910	cytokinesis	2	0.539989	0.755192
										GO:0001510	RNA methylation	2	0.539989	0.755192
										GO:0006536	glutamate metabolic process	2	0.539989	0.755192
										GO:0006605	protein targeting	2	0.539989	0.755192
										GO:0006612	protein targeting to membrane	2	0.539989	0.755192
										GO:0006613	cotranslational protein targeting to membrane	2	0.539989	0.755192
										GO:0006996	organelle organization	2	0.539989	0.755192
										GO:0008213	protein alkylation	2	0.539989	0.755192
										GO:0009148	pyrimidine nucleoside triphosphate biosynthetic process	2	0.539989	0.755192
										GO:0009309	amine biosynthetic process	2	0.539989	0.755192
										GO:0031167	rRNA methylation	2	0.539989	0.755192
										GO:0032506	cytokinetic process	2	0.539989	0.755192
										GO:0032776	DNA methylation on cytosine	2	0.539989	0.755192
										GO:0042401	cellular biogenic amine biosynthetic process	2	0.539989	0.755192
										GO:0044802	single-organism membrane organization	2	0.539989	0.755192
										GO:0061024	membrane organization	2	0.539989	0.755192
										GO:0072657	protein localization to membrane	2	0.539989	0.755192
										GO:0090150	establishment of protein localization to membrane	2	0.539989	0.755192
										GO:1902580	single-organism cellular localization	2	0.539989	0.755192
										GO:1902582	single-organism intracellular transport	2	0.539989	0.755192
										GO:0006560	proline metabolic process	3	0.549972	0.759864
										GO:0007049	cell cycle	3	0.549972	0.759864
										GO:0009089	lysine biosynthetic process via diaminopimelate	3	0.549972	0.759864
										GO:0046451	diaminopimelate metabolic process	3	0.549972	0.759864
										GO:0051301	cell division	3	0.549972	0.759864
										GO:0000154	rRNA modification	4	0.558284	0.762144
										GO:0006364	rRNA processing	4	0.558284	0.762144
										GO:0019362	pyridine nucleotide metabolic process	4	0.558284	0.762144
										GO:0043623	cellular protein complex assembly	4	0.558284	0.762144
										GO:0046496	nicotinamide nucleotide metabolic process	4	0.558284	0.762144
										GO:0006461	protein complex assembly	5	0.565551	0.766576
										GO:0070271	protein complex biogenesis	5	0.565551	0.766576
										GO:0071822	protein complex subunit organization	5	0.565551	0.766576
										GO:0043933	macromolecular complex subunit organization	6	0.572085	0.771775
										GO:0065003	macromolecular complex assembly	6	0.572085	0.771775
										GO:0006766	vitamin metabolic process	22	0.577908	0.77437
										GO:0006767	water-soluble vitamin metabolic process	22	0.577908	0.77437
										GO:0006575	cellular modified amino acid metabolic process	7	0.57807	0.77437
										GO:0006281	DNA repair	8	0.583622	0.779981
										GO:0055085	transmembrane transport	9	0.588823	0.785097
										GO:0022607	cellular component assembly	10	0.59373	0.789799
										GO:0006820	anion transport	12	0.60283	0.800044
										GO:0033013	tetrapyrrole metabolic process	17	0.622587	0.824351
										GO:0006950	response to stress	22	0.639478	0.844761
										GO:0044712	single-organism catabolic process	40	0.644051	0.848841
										GO:0043412	macromolecule modification	34	0.673102	0.88509
										GO:0006974	cellular response to DNA damage stimulus	8	0.680095	0.892235
										GO:0072524	pyridine-containing compound metabolic process	5	0.687254	0.899564
										GO:0006772	thiamine metabolic process	4	0.693809	0.904006
										GO:0042723	thiamine-containing compound metabolic process	4	0.693809	0.904006
										GO:0031163	metallo-sulfur cluster assembly	3	0.705199	0.916759
										GO:0051716	cellular response to stimulus	33	0.715925	0.928593
										GO:0022402	cell cycle process	2	0.726671	0.931964
										GO:0033692	cellular polysaccharide biosynthetic process	2	0.726671	0.931964
										GO:0034637	cellular carbohydrate biosynthetic process	2	0.726671	0.931964
										GO:0042546	cell wall biogenesis	2	0.726671	0.931964
										GO:0051704	multi-organism process	2	0.726671	0.931964
										GO:0007154	cell communication	23	0.748445	0.942551
										GO:0006022	aminoglycan metabolic process	12	0.749812	0.942551
										GO:0030203	glycosaminoglycan metabolic process	12	0.749812	0.942551
										GO:0000270	peptidoglycan metabolic process	11	0.751615	0.942551
										GO:0005996	monosaccharide metabolic process	9	0.757135	0.942551
										GO:0045229	external encapsulating structure organization	7	0.766588	0.942551
										GO:0000278	mitotic cell cycle	1	0.776122	0.942551
										GO:0000281	mitotic cytokinesis	1	0.776122	0.942551
										GO:0000917	barrier septum assembly	1	0.776122	0.942551
										GO:0001522	pseudouridine synthesis	1	0.776122	0.942551
										GO:0006522	alanine metabolic process	1	0.776122	0.942551
										GO:0006749	glutathione metabolic process	1	0.776122	0.942551
										GO:0006875	cellular metal ion homeostasis	1	0.776122	0.942551
										GO:0018904	ether metabolic process	1	0.776122	0.942551
										GO:0019400	alditol metabolic process	1	0.776122	0.942551
										GO:0019751	polyol metabolic process	1	0.776122	0.942551
										GO:0034308	primary alcohol metabolic process	1	0.776122	0.942551
										GO:0051181	cofactor transport	1	0.776122	0.942551
										GO:0051259	protein oligomerization	1	0.776122	0.942551
										GO:0051276	chromosome organization	1	0.776122	0.942551
										GO:0055065	metal ion homeostasis	1	0.776122	0.942551
										GO:0061640	cytoskeleton-dependent cytokinesis	1	0.776122	0.942551
										GO:0090529	cell septum assembly	1	0.776122	0.942551
										GO:1902410	mitotic cytokinetic process	1	0.776122	0.942551
										GO:1903047	mitotic cell cycle process	1	0.776122	0.942551
										GO:0032259	methylation	5	0.783229	0.94716
										GO:0043414	macromolecule methylation	5	0.783229	0.94716
										GO:0071702	organic substance transport	31	0.794136	0.957038
										GO:0005975	carbohydrate metabolic process	19	0.795083	0.957038
										GO:0006760	folic acid-containing compound metabolic process	4	0.796416	0.957038
										GO:0006810	transport	102	0.814941	0.977246
										GO:0030001	metal ion transport	9	0.820326	0.981646
										GO:0019318	hexose metabolic process	8	0.826421	0.986874
										GO:0000271	polysaccharide biosynthetic process	2	0.844471	0.998011
										GO:0006066	alcohol metabolic process	2	0.844471	0.998011
										GO:0006260	DNA replication	2	0.844471	0.998011
										GO:0015850	organic hydroxy compound transport	2	0.844471	0.998011
										GO:0016051	carbohydrate biosynthetic process	2	0.844471	0.998011
										GO:0044260	cellular macromolecule metabolic process	199	0.868482	1
										GO:0050896	response to stimulus	54	0.880591	1
										GO:0006306	DNA methylation	3	0.888332	1
										GO:0006865	amino acid transport	3	0.888332	1
										GO:0044728	DNA methylation or demethylation	3	0.888332	1
										GO:1901615	organic hydroxy compound metabolic process	3	0.888332	1
										GO:0006873	cellular ion homeostasis	1	0.894188	1
										GO:0008614	pyridoxine metabolic process	1	0.894188	1
										GO:0009078	pyruvate family amino acid metabolic process	1	0.894188	1
										GO:0016054	organic acid catabolic process	1	0.894188	1
										GO:0018065	protein-cofactor linkage	1	0.894188	1
										GO:0019835	cytolysis	1	0.894188	1
										GO:0030003	cellular cation homeostasis	1	0.894188	1
										GO:0042559	pteridine-containing compound biosynthetic process	1	0.894188	1
										GO:0042816	vitamin B6 metabolic process	1	0.894188	1
										GO:0046395	carboxylic acid catabolic process	1	0.894188	1
										GO:0055082	cellular chemical homeostasis	1	0.894188	1
										GO:0072593	reactive oxygen species metabolic process	1	0.894188	1
										GO:0098771	inorganic ion homeostasis	1	0.894188	1
										GO:0009235	cobalamin metabolic process	9	0.90799	1
										GO:0065008	regulation of biological quality	16	0.908096	1
										GO:0071554	cell wall organization or biogenesis	2	0.914106	1
										GO:0000041	transition metal ion transport	4	0.918312	1
										GO:0015849	organic acid transport	4	0.918312	1
										GO:0042558	pteridine-containing compound metabolic process	4	0.918312	1
										GO:0046942	carboxylic acid transport	4	0.918312	1
										GO:0050794	regulation of cellular process	21	0.919884	1
										GO:0005976	polysaccharide metabolic process	3	0.93429	1
										GO:0006305	DNA alkylation	3	0.93429	1
										GO:0009889	regulation of biosynthetic process	3	0.93429	1
										GO:0010468	regulation of gene expression	3	0.93429	1
										GO:0010556	regulation of macromolecule biosynthetic process	3	0.93429	1
										GO:0031323	regulation of cellular metabolic process	3	0.93429	1
										GO:0031326	regulation of cellular biosynthetic process	3	0.93429	1
										GO:0051171	regulation of nitrogen compound metabolic process	3	0.93429	1
										GO:0060255	regulation of macromolecule metabolic process	3	0.93429	1
										GO:0080090	regulation of primary metabolic process	3	0.93429	1
										GO:2000112	regulation of cellular macromolecule biosynthetic process	3	0.93429	1
										GO:0044723	single-organism carbohydrate metabolic process	14	0.937219	1
										GO:0005984	disaccharide metabolic process	1	0.950028	1
										GO:0006508	proteolysis	1	0.950028	1
										GO:0006544	glycine metabolic process	1	0.950028	1
										GO:0009311	oligosaccharide metabolic process	1	0.950028	1
										GO:0015688	iron chelate transport	1	0.950028	1
										GO:0048878	chemical homeostasis	1	0.950028	1
										GO:0050801	ion homeostasis	1	0.950028	1
										GO:0055080	cation homeostasis	1	0.950028	1
										GO:1901678	iron coordination entity transport	1	0.950028	1
										GO:0015711	organic anion transport	4	0.9502	1
										GO:0044264	cellular polysaccharide metabolic process	2	0.953595	1
										GO:0050789	regulation of biological process	21	0.953608	1
										GO:0007165	signal transduction	14	0.954643	1
										GO:0044700	single organism signaling	14	0.954643	1
										GO:0023052	signaling	14	0.967679	1
										GO:0044262	cellular carbohydrate metabolic process	4	0.970259	1
										GO:0019725	cellular homeostasis	6	0.971398	1
										GO:0006355	regulation of transcription, DNA-templated	2	0.975349	1
										GO:0019219	regulation of nucleobase-containing compound metabolic process	2	0.975349	1
										GO:0051252	regulation of RNA metabolic process	2	0.975349	1
										GO:1903506	regulation of nucleic acid-templated transcription	2	0.975349	1
										GO:2001141	regulation of RNA biosynthetic process	2	0.975349	1
										GO:0015931	nucleobase-containing compound transport	1	0.976417	1
										GO:0019222	regulation of metabolic process	3	0.978644	1
										GO:0090304	nucleic acid metabolic process	159	0.979132	1
										GO:0065007	biological regulation	37	0.980396	1
										GO:0006351	transcription, DNA-templated	47	0.98106	1
										GO:0032774	RNA biosynthetic process	47	0.98106	1
										GO:0097659	nucleic acid-templated transcription	47	0.98106	1
										GO:0042592	homeostatic process	6	0.98218	1
										GO:0022900	electron transport chain	2	0.98708	1
										GO:0006006	glucose metabolic process	3	0.988125	1
										GO:0006304	DNA modification	3	0.988125	1
										GO:0071705	nitrogen compound transport	4	0.994258	1
										GO:0051179	localization	129	0.995093	1
										GO:0006007	glucose catabolic process	2	0.99656	1
										GO:0019320	hexose catabolic process	2	0.99656	1
										GO:0046365	monosaccharide catabolic process	2	0.99656	1
										GO:0051234	establishment of localization	127	0.996689	1
										GO:0044282	small molecule catabolic process	3	0.998104	1
										GO:0016052	carbohydrate catabolic process	2	0.998247	1
										GO:0044724	single-organism carbohydrate catabolic process	2	0.998247	1
										GO:0006259	DNA metabolic process	63	0.999679	1
										GO:0009060	aerobic respiration	1	0.99988	1
										GO:0045333	cellular respiration	2	0.999987	1
										GO:0015980	energy derivation by oxidation of organic compounds	2	1	1
										GO:0006091	generation of precursor metabolites and energy	5	1	1
										GO:0055114	oxidation-reduction process	4	1	1
										GO:0006310	DNA recombination	7	1	1

## Sheet: I-3_down-regulated
Table S1: GO enrichment analysis of DEGs within the treatment samples. Terms that are significantly enriched were marked with red.
cellular component					molecular function					biological process
GO ID	Description	Genes	P-value	FDR	GO ID	Description	Genes	P-value	FDR	GO ID	Description	Genes	P-value	FDR
GO:0016020	membrane	40	0.000288062	0.00576124	GO:0016651	oxidoreductase activity, acting on NAD(P)H	18	5.52806e-16	7.07592e-14	GO:0006091	generation of precursor metabolites and energy	19	8.27315e-11	1.68772e-08
GO:0044425	membrane part	30	0.0113822	0.090501	GO:0016491	oxidoreductase activity	48	2.77857e-13	1.77829e-11	GO:0015980	energy derivation by oxidation of organic compounds	14	8.9772e-09	9.15675e-07
GO:0031224	intrinsic component of membrane	29	0.0135751	0.090501	GO:0003954	NADH dehydrogenase activity	12	2.16865e-11	9.25293e-10	GO:0045333	cellular respiration	11	1.47199e-07	1.00095e-05
GO:0044459	plasma membrane part	1	0.182569	0.79305	GO:0016655	oxidoreductase activity, acting on NAD(P)H, quinone or similar compound as acceptor	8	1.81607e-07	4.64915e-06	GO:0055114	oxidation-reduction process	16	5.1974e-07	2.65067e-05
GO:0071944	cell periphery	2	0.24737	0.79305	GO:0050136	NADH dehydrogenase (quinone) activity	8	1.81607e-07	4.64915e-06	GO:0009060	aerobic respiration	7	3.1209e-05	0.00127333
GO:0005886	plasma membrane	1	0.261105	0.79305	GO:0048037	cofactor binding	22	0.000411652	0.00878192	GO:0022904	respiratory electron transport chain	4	0.000357849	0.0121669
GO:0019867	outer membrane	3	0.326193	0.79305	GO:0016903	oxidoreductase activity, acting on the aldehyde or oxo group of donors	6	0.00425591	0.0728476	GO:0005977	glycogen metabolic process	3	0.000832206	0.016977
GO:0009274	peptidoglycan-based cell wall	1	0.332191	0.79305	GO:0060089	molecular transducer activity	5	0.00455297	0.0728476	GO:0006073	cellular glucan metabolic process	3	0.000832206	0.016977
GO:0005618	cell wall	1	0.396525	0.79305	GO:0004448	isocitrate dehydrogenase activity	2	0.00861945	0.0820943	GO:0006112	energy reserve metabolic process	3	0.000832206	0.016977
GO:0043227	membrane-bounded organelle	1	0.396525	0.79305	GO:0008746	NAD(P)+ transhydrogenase activity	2	0.00861945	0.0820943	GO:0044042	glucan metabolic process	3	0.000832206	0.016977
GO:0030312	external encapsulating structure	1	0.507412	0.880212	GO:0016417	S-acyltransferase activity	2	0.00861945	0.0820943	GO:0044264	cellular polysaccharide metabolic process	4	0.00215031	0.0398784
GO:0030313	cell envelope	2	0.528127	0.880212	GO:0016652	oxidoreductase activity, acting on NAD(P)H, NAD(P) as acceptor	2	0.00861945	0.0820943	GO:0006544	glycine metabolic process	3	0.00309701	0.0526491
GO:0031975	envelope	2	0.58723	0.903431	GO:0016709	oxidoreductase activity, acting on paired donors, with incorporation or reduction of molecular oxygen, NAD(P)H as one donor, and incorporation of one atom of oxygen	2	0.00861945	0.0820943	GO:0019725	cellular homeostasis	6	0.00460775	0.0711134
GO:0043226	organelle	1	0.803871	1	GO:0003824	catalytic activity	122	0.0107586	0.0820943	GO:0044262	cellular carbohydrate metabolic process	5	0.00488033	0.0711134
GO:0043234	protein complex	3	0.814901	1	GO:0004672	protein kinase activity	5	0.0122737	0.0820943	GO:0042592	homeostatic process	6	0.0062176	0.0798158
GO:0032991	macromolecular complex	3	0.998286	1	GO:0004673	protein histidine kinase activity	5	0.0122737	0.0820943	GO:0005976	polysaccharide metabolic process	4	0.00665131	0.0798158
GO:0005623	cell	30	0.999964	1	GO:0016775	phosphotransferase activity, nitrogenous group as acceptor	5	0.0122737	0.0820943	GO:0022900	electron transport chain	4	0.00665131	0.0798158
GO:0044464	cell part	30	0.999964	1	GO:0000988	transcription factor activity, protein binding	3	0.0128272	0.0820943	GO:0006546	glycine catabolic process	2	0.0089046	0.0865019
GO:0044424	intracellular part	6	1	1	GO:0000990	transcription factor activity, core RNA polymerase binding	3	0.0128272	0.0820943	GO:0009063	cellular amino acid catabolic process	2	0.0089046	0.0865019
GO:0005622	intracellular	6	1	1	GO:0000996	core DNA-dependent RNA polymerase binding promoter specificity activity	3	0.0128272	0.0820943	GO:0009071	serine family amino acid catabolic process	2	0.0089046	0.0865019
					GO:0001071	nucleic acid binding transcription factor activity	14	0.0161815	0.09863	GO:1901606	alpha-amino acid catabolic process	2	0.0089046	0.0865019
					GO:0046914	transition metal ion binding	16	0.0172811	0.100544	GO:0044282	small molecule catabolic process	5	0.00974159	0.0890117
					GO:0016773	phosphotransferase activity, alcohol group as acceptor	5	0.0206675	0.115019	GO:0005975	carbohydrate metabolic process	9	0.0100356	0.0890117
					GO:0016668	oxidoreductase activity, acting on a sulfur group of donors, NAD(P) as acceptor	2	0.0242725	0.129454	GO:0044723	single-organism carbohydrate metabolic process	8	0.011428	0.0971384
					GO:0016301	kinase activity	8	0.0273184	0.13987	GO:0006468	protein phosphorylation	5	0.0131093	0.106972
					GO:0004497	monooxygenase activity	3	0.0312326	0.153761	GO:0015711	organic anion transport	4	0.0208493	0.163587
					GO:0046872	metal ion binding	20	0.0361205	0.171238	GO:0016310	phosphorylation	5	0.0220223	0.166391
					GO:0016614	oxidoreductase activity, acting on CH-OH group of donors	6	0.0395914	0.180989	GO:0016054	organic acid catabolic process	2	0.0250494	0.17621
					GO:0016638	oxidoreductase activity, acting on the CH-NH2 group of donors	3	0.0437106	0.188246	GO:0046395	carboxylic acid catabolic process	2	0.0250494	0.17621
					GO:0008514	organic anion transmembrane transporter activity	2	0.0455909	0.188246	GO:0071702	organic substance transport	11	0.03364	0.228752
					GO:0046943	carboxylic acid transmembrane transporter activity	2	0.0455909	0.188246	GO:1901565	organonitrogen compound catabolic process	2	0.0470018	0.300291
					GO:0016705	oxidoreductase activity, acting on paired donors, with incorporation or reduction of molecular oxygen	3	0.0582814	0.233125	GO:0023052	signaling	7	0.0471045	0.300291
					GO:0016758	transferase activity, transferring hexosyl groups	2	0.0713974	0.259288	GO:0071705	nitrogen compound transport	4	0.0569377	0.340561
					GO:0016209	antioxidant activity	3	0.0748224	0.259288	GO:0065007	biological regulation	13	0.0600928	0.340561
					GO:0051536	iron-sulfur cluster binding	7	0.0797625	0.259288	GO:0006351	transcription, DNA-templated	15	0.0772135	0.340561
					GO:0043167	ion binding	29	0.0898186	0.259288	GO:0032774	RNA biosynthetic process	15	0.0772135	0.340561
					GO:0016616	oxidoreductase activity, acting on the CH-OH group of donors, NAD or NADP as acceptor	4	0.0928752	0.259288	GO:0097659	nucleic acid-templated transcription	15	0.0772135	0.340561
					GO:0000104	succinate dehydrogenase activity	1	0.093125	0.259288	GO:0006007	glucose catabolic process	3	0.077832	0.340561
					GO:0004738	pyruvate dehydrogenase activity	1	0.093125	0.259288	GO:0015849	organic acid transport	3	0.077832	0.340561
					GO:0015101	organic cation transmembrane transporter activity	1	0.093125	0.259288	GO:0019320	hexose catabolic process	3	0.077832	0.340561
					GO:0016418	S-acetyltransferase activity	1	0.093125	0.259288	GO:0046365	monosaccharide catabolic process	3	0.077832	0.340561
					GO:0016624	oxidoreductase activity, acting on the aldehyde or oxo group of donors, disulfide as acceptor	1	0.093125	0.259288	GO:0046942	carboxylic acid transport	3	0.077832	0.340561
					GO:0016642	oxidoreductase activity, acting on the CH-NH2 group of donors, disulfide as acceptor	1	0.093125	0.259288	GO:0051234	establishment of localization	33	0.0861293	0.340561
					GO:0016751	S-succinyltransferase activity	1	0.093125	0.259288	GO:0051179	localization	33	0.0933168	0.340561
					GO:0046527	glucosyltransferase activity	1	0.093125	0.259288	GO:0006580	ethanolamine metabolic process	1	0.0946667	0.340561
					GO:0016798	hydrolase activity, acting on glycosyl bonds	3	0.0931818	0.259288	GO:0015696	ammonium transport	1	0.0946667	0.340561
					GO:0005342	organic acid transmembrane transporter activity	2	0.100683	0.274199	GO:0034309	primary alcohol biosynthetic process	1	0.0946667	0.340561
					GO:0016627	oxidoreductase activity, acting on the CH-CH group of donors	4	0.108062	0.288165	GO:0042439	ethanolamine-containing compound metabolic process	1	0.0946667	0.340561
					GO:0016667	oxidoreductase activity, acting on a sulfur group of donors	3	0.113187	0.28976	GO:0042743	hydrogen peroxide metabolic process	1	0.0946667	0.340561
					GO:0034062	RNA polymerase activity	3	0.113187	0.28976	GO:0046165	alcohol biosynthetic process	1	0.0946667	0.340561
					GO:0005275	amine transmembrane transporter activity	2	0.132584	0.332759	GO:0046335	ethanolamine biosynthetic process	1	0.0946667	0.340561
					GO:0050662	coenzyme binding	6	0.175728	0.406013	GO:0097164	ammonium ion metabolic process	1	0.0946667	0.340561
					GO:0043169	cation binding	25	0.175857	0.406013	GO:1901160	primary amino compound metabolic process	1	0.0946667	0.340561
					GO:0005310	dicarboxylic acid transmembrane transporter activity	1	0.177631	0.406013	GO:1901162	primary amino compound biosynthetic process	1	0.0946667	0.340561
					GO:0008028	monocarboxylic acid transmembrane transporter activity	1	0.177631	0.406013	GO:1901617	organic hydroxy compound biosynthetic process	1	0.0946667	0.340561
					GO:0046912	transferase activity, transferring acyl groups, acyl groups converted into alkyl on transfer	1	0.177631	0.406013	GO:0006006	glucose metabolic process	3	0.0968262	0.340561
					GO:0051540	metal cluster binding	8	0.213746	0.479992	GO:0016052	carbohydrate catabolic process	3	0.0968262	0.340561
					GO:0016859	cis-trans isomerase activity	2	0.237195	0.514653	GO:0044724	single-organism carbohydrate catabolic process	3	0.0968262	0.340561
					GO:0004620	phospholipase activity	1	0.25431	0.514653	GO:0007165	signal transduction	6	0.10586	0.359923
					GO:0016298	lipase activity	1	0.25431	0.514653	GO:0044700	single organism signaling	6	0.10586	0.359923
					GO:0016703	oxidoreductase activity, acting on single donors with incorporation of molecular oxygen, incorporation of one atom of oxygen (internal monooxygenases or internal mixed function oxidases)	1	0.25431	0.514653	GO:0065008	regulation of biological quality	6	0.129989	0.427787
					GO:0016748	succinyltransferase activity	1	0.25431	0.514653	GO:0006464	cellular protein modification process	5	0.132111	0.427787
					GO:0016783	sulfurtransferase activity	1	0.25431	0.514653	GO:0036211	protein modification process	5	0.132111	0.427787
					GO:0019842	vitamin binding	3	0.257327	0.514653	GO:0009069	serine family amino acid metabolic process	3	0.139628	0.445065
					GO:0008509	anion transmembrane transporter activity	2	0.309297	0.609077	GO:0006820	anion transport	4	0.166439	0.518415
					GO:0004601	peroxidase activity	1	0.323882	0.61876	GO:0006865	amino acid transport	2	0.170841	0.518415
					GO:0016684	oxidoreductase activity, acting on peroxide as acceptor	1	0.323882	0.61876	GO:0006633	fatty acid biosynthetic process	1	0.180429	0.518415
					GO:0015291	secondary active transmembrane transporter activity	2	0.380003	0.697697	GO:0015837	amine transport	1	0.180429	0.518415
					GO:0016620	oxidoreductase activity, acting on the aldehyde or oxo group of donors, NAD or NADP as acceptor	2	0.380003	0.697697	GO:0019740	nitrogen utilization	1	0.180429	0.518415
					GO:0004553	hydrolase activity, hydrolyzing O-glycosyl compounds	1	0.387004	0.697697	GO:0034308	primary alcohol metabolic process	1	0.180429	0.518415
					GO:0016782	transferase activity, transferring sulfur-containing groups	1	0.387004	0.697697	GO:0072330	monocarboxylic acid biosynthetic process	1	0.180429	0.518415
					GO:0005506	iron ion binding	3	0.416071	0.739682	GO:0050789	regulation of biological process	7	0.187738	0.531923
					GO:0004871	signal transducer activity	5	0.429582	0.75324	GO:0006810	transport	23	0.203609	0.56899
					GO:0016772	transferase activity, transferring phosphorus-containing groups	11	0.462153	0.798172	GO:0019318	hexose metabolic process	3	0.238937	0.650076
					GO:0022804	active transmembrane transporter activity	5	0.467679	0.798172	GO:0005991	trehalose metabolic process	1	0.258118	0.650076
					GO:0015036	disulfide oxidoreductase activity	1	0.496215	0.835731	GO:0006873	cellular ion homeostasis	1	0.258118	0.650076
					GO:0016769	transferase activity, transferring nitrogenous groups	2	0.540625	0.898702	GO:0009309	amine biosynthetic process	1	0.258118	0.650076
					GO:0016836	hydro-lyase activity	2	0.596434	0.978763	GO:0030003	cellular cation homeostasis	1	0.258118	0.650076
					GO:0022857	transmembrane transporter activity	9	0.647243	0.999998	GO:0042401	cellular biogenic amine biosynthetic process	1	0.258118	0.650076
					GO:0016407	acetyltransferase activity	1	0.659998	0.999998	GO:0055082	cellular chemical homeostasis	1	0.258118	0.650076
					GO:0016701	oxidoreductase activity, acting on single donors with incorporation of molecular oxygen	1	0.659998	0.999998	GO:0072593	reactive oxygen species metabolic process	1	0.258118	0.650076
					GO:0022891	substrate-specific transmembrane transporter activity	6	0.70322	0.999998	GO:0005996	monosaccharide metabolic process	3	0.265494	0.660498
					GO:0016779	nucleotidyltransferase activity	3	0.736382	0.999998	GO:0007154	cell communication	6	0.281676	0.692313
					GO:0016757	transferase activity, transferring glycosyl groups	2	0.751669	0.999998	GO:0050794	regulation of cellular process	6	0.29883	0.712894
					GO:0022892	substrate-specific transporter activity	8	0.7718	0.999998	GO:0009308	amine metabolic process	2	0.316454	0.712894
					GO:0015075	ion transmembrane transporter activity	4	0.782637	0.999998	GO:0005984	disaccharide metabolic process	1	0.328491	0.712894
					GO:0005215	transporter activity	11	0.784042	0.999998	GO:0006779	porphyrin-containing compound biosynthetic process	1	0.328491	0.712894
					GO:0016835	carbon-oxygen lyase activity	2	0.785463	0.999998	GO:0009311	oligosaccharide metabolic process	1	0.328491	0.712894
					GO:0015078	hydrogen ion transmembrane transporter activity	1	0.792322	0.999998	GO:0033014	tetrapyrrole biosynthetic process	1	0.328491	0.712894
					GO:0016831	carboxy-lyase activity	1	0.792322	0.999998	GO:0033692	cellular polysaccharide biosynthetic process	1	0.328491	0.712894
					GO:0016879	ligase activity, forming carbon-nitrogen bonds	3	0.793956	0.999998	GO:0034637	cellular carbohydrate biosynthetic process	1	0.328491	0.712894
					GO:0004175	endopeptidase activity	1	0.845618	0.999998	GO:0048878	chemical homeostasis	1	0.328491	0.712894
					GO:0015077	monovalent inorganic cation transmembrane transporter activity	1	0.845618	0.999998	GO:0050801	ion homeostasis	1	0.328491	0.712894
					GO:0016746	transferase activity, transferring acyl groups	3	0.869579	0.999998	GO:0055080	cation homeostasis	1	0.328491	0.712894
					GO:0008324	cation transmembrane transporter activity	2	0.874038	0.999998	GO:0006811	ion transport	7	0.370686	0.795999
					GO:0016830	carbon-carbon lyase activity	1	0.905949	0.999998	GO:0000271	polysaccharide biosynthetic process	1	0.39223	0.816479
					GO:0016829	lyase activity	4	0.917183	0.999998	GO:0006066	alcohol metabolic process	1	0.39223	0.816479
					GO:0016747	transferase activity, transferring acyl groups other than amino-acyl groups	2	0.921843	0.999998	GO:0016051	carbohydrate biosynthetic process	1	0.39223	0.816479
					GO:0015399	primary active transmembrane transporter activity	1	0.930196	0.999998	GO:0019438	aromatic compound biosynthetic process	16	0.404797	0.834127
					GO:0015405	P-P-bond-hydrolysis-driven transmembrane transporter activity	1	0.930196	0.999998	GO:1901362	organic cyclic compound biosynthetic process	16	0.415536	0.847694
					GO:0016740	transferase activity	23	0.951309	0.999998	GO:0034654	nucleobase-containing compound biosynthetic process	15	0.44119	0.891117
					GO:0016853	isomerase activity	2	0.95607	0.999998	GO:0034645	cellular macromolecule biosynthetic process	16	0.469382	0.938763
					GO:0005488	binding	78	0.961108	0.999998	GO:0009059	macromolecule biosynthetic process	16	0.480125	0.950928
					GO:0022890	inorganic cation transmembrane transporter activity	1	0.965267	0.999998	GO:0015672	monovalent inorganic cation transport	1	0.502238	0.985159
					GO:0008168	methyltransferase activity	1	0.971564	0.999998	GO:0050896	response to stimulus	11	0.510811	0.985686
					GO:0070011	peptidase activity, acting on L-amino acid peptides	1	0.982774	0.999998	GO:0018130	heterocycle biosynthetic process	16	0.51217	0.985686
					GO:0016788	hydrolase activity, acting on ester bonds	2	0.984253	0.999998	GO:0006772	thiamine metabolic process	1	0.54958	1
					GO:0004518	nuclease activity	1	0.985911	0.999998	GO:0042723	thiamine-containing compound metabolic process	1	0.54958	1
					GO:0016874	ligase activity	3	0.98705	0.999998	GO:1901615	organic hydroxy compound metabolic process	1	0.54958	1
					GO:0008233	peptidase activity	1	0.987259	0.999998	GO:0044765	single-organism transport	8	0.606292	1
					GO:0036094	small molecule binding	23	0.988024	0.999998	GO:1902578	single-organism localization	8	0.606292	1
					GO:0000166	nucleotide binding	20	0.992074	0.999998	GO:0051716	cellular response to stimulus	6	0.607065	1
					GO:1901265	nucleoside phosphate binding	20	0.992074	0.999998	GO:0044712	single-organism catabolic process	7	0.62056	1
					GO:0016741	transferase activity, transferring one-carbon groups	2	0.992225	0.999998	GO:0016070	RNA metabolic process	16	0.62467	1
					GO:0017111	nucleoside-triphosphatase activity	2	0.999859	0.999998	GO:0006644	phospholipid metabolic process	1	0.631263	1
					GO:0032559	adenyl ribonucleotide binding	10	0.999859	0.999998	GO:0000041	transition metal ion transport	1	0.666404	1
					GO:0030554	adenyl nucleotide binding	10	0.99987	0.999998	GO:0006576	cellular biogenic amine metabolic process	1	0.666404	1
					GO:0016787	hydrolase activity	11	0.999981	0.999998	GO:0006778	porphyrin-containing compound metabolic process	1	0.666404	1
					GO:0032555	purine ribonucleotide binding	10	0.999982	0.999998	GO:0019222	regulation of metabolic process	1	0.666404	1
					GO:0017076	purine nucleotide binding	10	0.999983	0.999998	GO:0044106	cellular amine metabolic process	1	0.666404	1
					GO:0032553	ribonucleotide binding	10	0.999983	0.999998	GO:0032787	monocarboxylic acid metabolic process	2	0.679722	1
					GO:0097367	carbohydrate derivative binding	10	0.999984	0.999998	GO:1901575	organic substance catabolic process	7	0.723536	1
					GO:0016462	pyrophosphatase activity	2	0.999989	0.999998	GO:0006721	terpenoid metabolic process	1	0.727017	1
					GO:0016818	hydrolase activity, acting on acid anhydrides, in phosphorus-containing anhydrides	2	0.999989	0.999998	GO:0009056	catabolic process	7	0.734984	1
					GO:0016817	hydrolase activity, acting on acid anhydrides	2	0.99999	0.999998	GO:0044271	cellular nitrogen compound biosynthetic process	17	0.746453	1
					GO:0003676	nucleic acid binding	12	0.999997	0.999998	GO:0006812	cation transport	2	0.777477	1
					GO:0097159	organic cyclic compound binding	32	0.999998	0.999998	GO:0043412	macromolecule modification	5	0.778188	1
					GO:1901363	heterocyclic compound binding	32	0.999998	0.999998	GO:0044267	cellular protein metabolic process	7	0.814855	1
										GO:0044255	cellular lipid metabolic process	3	0.816056	1
										GO:0006631	fatty acid metabolic process	1	0.81736	1
										GO:0006720	isoprenoid metabolic process	1	0.81736	1
										GO:0008610	lipid biosynthetic process	1	0.81736	1
										GO:0030001	metal ion transport	1	0.86499	1
										GO:0006629	lipid metabolic process	3	0.885487	1
										GO:0072527	pyrimidine-containing compound metabolic process	1	0.889663	1
										GO:0044248	cellular catabolic process	4	0.918534	1
										GO:0006950	response to stress	2	0.926525	1
										GO:0044699	single-organism process	53	0.930595	1
										GO:0006790	sulfur compound metabolic process	1	0.933462	1
										GO:0051188	cofactor biosynthetic process	1	0.933462	1
										GO:0019538	protein metabolic process	9	0.938251	1
										GO:0044283	small molecule biosynthetic process	2	0.942786	1
										GO:1901576	organic substance biosynthetic process	19	0.95351	1
										GO:0015031	protein transport	1	0.963822	1
										GO:0033013	tetrapyrrole metabolic process	1	0.963822	1
										GO:0045184	establishment of protein localization	1	0.963822	1
										GO:0044249	cellular biosynthetic process	20	0.964359	1
										GO:0008104	protein localization	1	0.970489	1
										GO:0033036	macromolecule localization	1	0.970489	1
										GO:0009058	biosynthetic process	20	0.974072	1
										GO:0008152	metabolic process	106	0.975698	1
										GO:0051186	cofactor metabolic process	2	0.981367	1
										GO:0010467	gene expression	15	0.983921	1
										GO:0006732	coenzyme metabolic process	1	0.985566	1
										GO:0006766	vitamin metabolic process	1	0.985566	1
										GO:0006767	water-soluble vitamin metabolic process	1	0.985566	1
										GO:0009143	nucleoside triphosphate catabolic process	2	0.986944	1
										GO:0009146	purine nucleoside triphosphate catabolic process	2	0.986944	1
										GO:0009203	ribonucleoside triphosphate catabolic process	2	0.986944	1
										GO:0009207	purine ribonucleoside triphosphate catabolic process	2	0.986944	1
										GO:0046434	organophosphate catabolic process	2	0.986944	1
										GO:1901292	nucleoside phosphate catabolic process	2	0.986944	1
										GO:0044763	single-organism cellular process	39	0.987916	1
										GO:0019439	aromatic compound catabolic process	2	0.988063	1
										GO:0034655	nucleobase-containing compound catabolic process	2	0.988063	1
										GO:0044270	cellular nitrogen compound catabolic process	2	0.988063	1
										GO:0046700	heterocycle catabolic process	2	0.988063	1
										GO:1901361	organic cyclic compound catabolic process	2	0.988063	1
										GO:0016053	organic acid biosynthetic process	1	0.989389	1
										GO:0046394	carboxylic acid biosynthetic process	1	0.989389	1
										GO:0006796	phosphate-containing compound metabolic process	10	0.990579	1
										GO:0006793	phosphorus metabolic process	10	0.99168	1
										GO:0006730	one-carbon metabolic process	1	0.992204	1
										GO:1901605	alpha-amino acid metabolic process	3	0.994108	1
										GO:0009144	purine nucleoside triphosphate metabolic process	2	0.995617	1
										GO:0009199	ribonucleoside triphosphate metabolic process	2	0.995617	1
										GO:0009205	purine ribonucleoside triphosphate metabolic process	2	0.995617	1
										GO:0044260	cellular macromolecule metabolic process	25	0.996235	1
										GO:0009141	nucleoside triphosphate metabolic process	2	0.99668	1
										GO:0044711	single-organism biosynthetic process	3	0.998766	1
										GO:0044710	single-organism metabolic process	32	0.999081	1
										GO:0090304	nucleic acid metabolic process	17	0.99962	1
										GO:0019752	carboxylic acid metabolic process	6	0.999634	1
										GO:0006082	organic acid metabolic process	6	0.999663	1
										GO:0043436	oxoacid metabolic process	6	0.999663	1
										GO:0006520	cellular amino acid metabolic process	3	0.999897	1
										GO:0019637	organophosphate metabolic process	3	0.999936	1
										GO:1901566	organonitrogen compound biosynthetic process	2	0.999969	1
										GO:0044237	cellular metabolic process	59	0.999974	1
										GO:0006753	nucleoside phosphate metabolic process	2	0.999974	1
										GO:0009987	cellular process	66	0.999988	1
										GO:0055086	nucleobase-containing small molecule metabolic process	2	0.99999	1
										GO:0043170	macromolecule metabolic process	27	0.999999	1
										GO:1901564	organonitrogen compound metabolic process	7	1	1
										GO:0006259	DNA metabolic process	1	1	1
										GO:0006139	nucleobase-containing compound metabolic process	19	1	1
										GO:0044281	small molecule metabolic process	14	1	1
										GO:0044238	primary metabolic process	42	1	1
										GO:0034641	cellular nitrogen compound metabolic process	22	1	1
										GO:0006725	cellular aromatic compound metabolic process	21	1	1
										GO:1901360	organic cyclic compound metabolic process	21	1	1
										GO:0046483	heterocycle metabolic process	21	1	1
										GO:0006807	nitrogen compound metabolic process	27	1	1
										GO:0071704	organic substance metabolic process	44	1	1

## Sheet: II-1_up-regulated
Table S1: GO enrichment analysis of DEGs within the treatment samples. Terms that are significantly enriched were marked with red.
cellular component					molecular function					biological process
GO ID	Description	Genes	P-value	FDR	GO ID	Description	Genes	P-value	FDR	GO ID	Description	Genes	P-value	FDR
GO:0030529	intracellular ribonucleoprotein complex	54	1.76198e-13	4.22875e-12	GO:0005198	structural molecule activity	49	2.97797e-14	9.35084e-12	GO:1901564	organonitrogen compound metabolic process	194	7.29318e-13	2.57771e-10
GO:1990904	ribonucleoprotein complex	54	1.76198e-13	4.22875e-12	GO:0003723	RNA binding	55	6.68448e-14	1.04946e-11	GO:1901566	organonitrogen compound biosynthetic process	101	9.35649e-13	2.57771e-10
GO:0044424	intracellular part	209	4.25265e-12	6.80424e-11	GO:0017076	purine nucleotide binding	173	1.47511e-05	0.000909035	GO:0044281	small molecule metabolic process	260	1.90001e-11	3.48968e-09
GO:0005622	intracellular	209	7.72462e-12	9.26954e-11	GO:0004812	aminoacyl-tRNA ligase activity	22	1.80467e-05	0.000909035	GO:0071704	organic substance metabolic process	525	3.61334e-11	4.97737e-09
GO:0032991	macromolecular complex	80	4.49733e-09	4.31743e-08	GO:0016740	transferase activity	196	1.8791e-05	0.000909035	GO:0044711	single-organism biosynthetic process	84	1.79414e-09	1.97714e-07
GO:0005623	cell	284	1.46118e-06	1.00195e-05	GO:0032555	purine ribonucleotide binding	172	1.91862e-05	0.000909035	GO:0006082	organic acid metabolic process	124	6.71815e-09	5.28814e-07
GO:0044464	cell part	284	1.46118e-06	1.00195e-05	GO:0097367	carbohydrate derivative binding	173	2.02651e-05	0.000909035	GO:0043436	oxoacid metabolic process	124	6.71815e-09	5.28814e-07
GO:0016469	proton-transporting two-sector ATPase complex	8	0.00670252	0.0357468	GO:0032553	ribonucleotide binding	172	2.62496e-05	0.0010303	GO:0019752	carboxylic acid metabolic process	123	9.96388e-09	6.86262e-07
GO:0098796	membrane protein complex	8	0.00670252	0.0357468	GO:0016875	ligase activity, forming carbon-oxygen bonds	22	7.91806e-05	0.00248627	GO:0006520	cellular amino acid metabolic process	98	4.70034e-08	2.87765e-06
GO:0033178	proton-transporting two-sector ATPase complex, catalytic domain	5	0.0441818	0.212073	GO:0016876	ligase activity, forming aminoacyl-tRNA and related compounds	22	7.91806e-05	0.00248627	GO:0006399	tRNA metabolic process	41	9.48511e-08	5.22629e-06
GO:0043229	intracellular organelle	10	0.141644	0.617639	GO:0016874	ligase activity	58	9.52778e-05	0.00271975	GO:0034660	ncRNA metabolic process	46	2.2713e-07	1.13771e-05
GO:0033177	proton-transporting two-sector ATPase complex, proton-transporting domain	3	0.15441	0.617639	GO:0000166	nucleotide binding	192	0.000315022	0.007609	GO:0043604	amide biosynthetic process	40	5.84317e-07	2.68299e-05
GO:0043228	non-membrane-bounded organelle	7	0.237903	0.813609	GO:1901265	nucleoside phosphate binding	192	0.000315022	0.007609	GO:0010467	gene expression	158	9.20987e-07	3.70204e-05
GO:0043232	intracellular non-membrane-bounded organelle	7	0.237903	0.813609	GO:0036094	small molecule binding	207	0.000386819	0.00867581	GO:0006412	translation	39	1.00782e-06	3.70204e-05
GO:0043234	protein complex	26	0.281269	0.813609	GO:0030554	adenyl nucleotide binding	152	0.000573355	0.0120022	GO:0043043	peptide biosynthetic process	39	1.00782e-06	3.70204e-05
GO:0019866	organelle inner membrane	2	0.288153	0.813609	GO:0032559	adenyl ribonucleotide binding	151	0.000715143	0.0140347	GO:1901137	carbohydrate derivative biosynthetic process	20	1.09694e-06	3.77759e-05
GO:0031967	organelle envelope	2	0.288153	0.813609	GO:0019001	guanyl nucleotide binding	22	0.00190814	0.0332864	GO:0006518	peptide metabolic process	40	1.81893e-06	5.49097e-05
GO:0043226	organelle	10	0.325493	0.867981	GO:0032561	guanyl ribonucleotide binding	22	0.00190814	0.0332864	GO:0044710	single-organism metabolic process	298	1.94776e-06	5.49097e-05
GO:0009274	peptidoglycan-based cell wall	3	0.369704	0.899709	GO:0008135	translation factor activity, RNA binding	14	0.00216379	0.0357594	GO:0009126	purine nucleoside monophosphate metabolic process	19	2.1924e-06	5.49097e-05
GO:0000502	proteasome complex	1	0.537112	0.899709	GO:0016746	transferase activity, transferring acyl groups	36	0.00229798	0.0360784	GO:0009127	purine nucleoside monophosphate biosynthetic process	19	2.1924e-06	5.49097e-05
GO:0005739	mitochondrion	1	0.537112	0.899709	GO:0016747	transferase activity, transferring acyl groups other than amino-acyl groups	31	0.00273305	0.0408656	GO:0009167	purine ribonucleoside monophosphate metabolic process	19	2.1924e-06	5.49097e-05
GO:0005740	mitochondrial envelope	1	0.537112	0.899709	GO:0015078	hydrogen ion transmembrane transporter activity	13	0.0110242	0.14597	GO:0009168	purine ribonucleoside monophosphate biosynthetic process	19	2.1924e-06	5.49097e-05
GO:0005743	mitochondrial inner membrane	1	0.537112	0.899709	GO:0016884	carbon-nitrogen ligase activity, with glutamine as amido-N-donor	9	0.0111051	0.14597	GO:0044763	single-organism cellular process	313	2.92583e-06	7.00926e-05
GO:0031410	cytoplasmic vesicle	1	0.537112	0.899709	GO:0016741	transferase activity, transferring one-carbon groups	45	0.0112933	0.14597	GO:0090407	organophosphate biosynthetic process	38	5.16553e-06	0.000118592
GO:0031966	mitochondrial membrane	1	0.537112	0.899709	GO:0016879	ligase activity, forming carbon-nitrogen bonds	30	0.0116218	0.14597	GO:0009259	ribonucleotide metabolic process	17	8.7401e-06	0.000171993
GO:0031982	vesicle	1	0.537112	0.899709	GO:0008565	protein transporter activity	6	0.0160702	0.194078	GO:0009260	ribonucleotide biosynthetic process	17	8.7401e-06	0.000171993
GO:0033202	DNA helicase complex	1	0.537112	0.899709	GO:0016853	isomerase activity	33	0.0168717	0.196212	GO:0046390	ribose phosphate biosynthetic process	17	8.7401e-06	0.000171993
GO:0044429	mitochondrial part	1	0.537112	0.899709	GO:0016763	transferase activity, transferring pentosyl groups	11	0.0296964	0.313718	GO:0072522	purine-containing compound biosynthetic process	17	8.7401e-06	0.000171993
GO:0044446	intracellular organelle part	2	0.555641	0.899709	GO:0016866	intramolecular transferase activity	11	0.0296964	0.313718	GO:0009156	ribonucleoside monophosphate biosynthetic process	23	1.11876e-05	0.000205479
GO:0005618	cell wall	3	0.569517	0.899709	GO:0008320	protein transmembrane transporter activity	5	0.0320399	0.313718	GO:0009161	ribonucleoside monophosphate metabolic process	23	1.11876e-05	0.000205479
GO:0030312	external encapsulating structure	4	0.581062	0.899709	GO:0016742	hydroxymethyl-, formyl- and related transferase activity	5	0.0320399	0.313718	GO:0009123	nucleoside monophosphate metabolic process	25	1.57947e-05	0.000271966
GO:0031975	envelope	10	0.714582	0.983221	GO:0022884	macromolecule transmembrane transporter activity	5	0.0320399	0.313718	GO:0009124	nucleoside monophosphate biosynthetic process	25	1.57947e-05	0.000271966
GO:0031090	organelle membrane	2	0.741577	0.983221	GO:0016765	transferase activity, transferring alkyl or aryl (other than methyl) groups	14	0.0329703	0.313718	GO:0006164	purine nucleotide biosynthetic process	16	1.74332e-05	0.000291082
GO:0044422	organelle part	2	0.741577	0.983221	GO:0016829	lyase activity	44	0.039283	0.36279	GO:0006163	purine nucleotide metabolic process	22	2.06615e-05	0.000307689
GO:0044444	cytoplasmic part	2	0.741577	0.983221	GO:0016881	acid-amino acid ligase activity	8	0.0563587	0.503654	GO:0006418	tRNA aminoacylation for protein translation	22	2.06615e-05	0.000307689
GO:0043231	intracellular membrane-bounded organelle	1	0.786071	0.983221	GO:0004312	fatty acid synthase activity	4	0.0638398	0.503654	GO:0043038	amino acid activation	22	2.06615e-05	0.000307689
GO:0030313	cell envelope	8	0.850181	0.983221	GO:0016410	N-acyltransferase activity	4	0.0638398	0.503654	GO:0043039	tRNA aminoacylation	22	2.06615e-05	0.000307689
GO:0005737	cytoplasm	2	0.856284	0.983221	GO:0016628	oxidoreductase activity, acting on the CH-CH group of donors, NAD or NADP as acceptor	4	0.0638398	0.503654	GO:0072521	purine-containing compound metabolic process	24	2.83621e-05	0.000411251
GO:0043227	membrane-bounded organelle	2	0.856284	0.983221	GO:0008483	transaminase activity	6	0.0641597	0.503654	GO:0009150	purine ribonucleotide metabolic process	15	3.47494e-05	0.000478673
GO:1902494	catalytic complex	2	0.856284	0.983221	GO:0016725	oxidoreductase activity, acting on CH or CH2 groups	6	0.0641597	0.503654	GO:0009152	purine ribonucleotide biosynthetic process	15	3.47494e-05	0.000478673
GO:0071944	cell periphery	4	0.883873	0.983221	GO:0004527	exonuclease activity	9	0.0752971	0.576665	GO:0009058	biosynthetic process	180	6.05852e-05	0.000814206
GO:0042575	DNA polymerase complex	1	0.901286	0.983221	GO:0016830	carbon-carbon lyase activity	16	0.0787	0.588376	GO:0055086	nucleobase-containing small molecule metabolic process	91	6.92193e-05	0.000908092
GO:0061695	transferase complex, transferring phosphorus-containing groups	1	0.901286	0.983221	GO:0004175	endopeptidase activity	13	0.0865294	0.603783	GO:0019693	ribose phosphate metabolic process	17	8.28807e-05	0.00106203
GO:1990234	transferase complex	1	0.901286	0.983221	GO:0015077	monovalent inorganic cation transmembrane transporter activity	13	0.0865294	0.603783	GO:1901293	nucleoside phosphate biosynthetic process	32	0.000104682	0.0013109
GO:0019867	outer membrane	5	0.998915	0.999999	GO:0016769	transferase activity, transferring nitrogenous groups	13	0.0865294	0.603783	GO:0044249	cellular biosynthetic process	175	0.000113334	0.00138771
GO:0044425	membrane part	95	0.999906	0.999999	GO:0016831	carboxy-lyase activity	11	0.108547	0.700289	GO:0019637	organophosphate metabolic process	92	0.000117434	0.00140665
GO:0031224	intrinsic component of membrane	90	0.999964	0.999999	GO:0070011	peptidase activity, acting on L-amino acid peptides	25	0.11001	0.700289	GO:0006753	nucleoside phosphate metabolic process	85	0.000125527	0.0014716
GO:0016020	membrane	115	0.999999	0.999999	GO:0003678	DNA helicase activity	5	0.111889	0.700289	GO:0009117	nucleotide metabolic process	35	0.000141657	0.00162611
					GO:0016755	transferase activity, transferring amino-acyl groups	5	0.111889	0.700289	GO:0009165	nucleotide biosynthetic process	21	0.000159424	0.00177028
					GO:0004536	deoxyribonuclease activity	8	0.116545	0.700289	GO:0043603	cellular amide metabolic process	48	0.000160642	0.00177028
					GO:0016407	acetyltransferase activity	8	0.116545	0.700289	GO:1901576	organic substance biosynthetic process	164	0.000210443	0.00227361
					GO:0003747	translation release factor activity	3	0.127122	0.700289	GO:0008104	protein localization	28	0.000293426	0.00305052
					GO:0004659	prenyltransferase activity	3	0.127122	0.700289	GO:0033036	macromolecule localization	28	0.000293426	0.00305052
					GO:0016679	oxidoreductase activity, acting on diphenols and related substances as donors	3	0.127122	0.700289	GO:0008652	cellular amino acid biosynthetic process	33	0.00034943	0.00356548
					GO:0016728	oxidoreductase activity, acting on CH or CH2 groups, disulfide as acceptor	3	0.127122	0.700289	GO:0044255	cellular lipid metabolic process	34	0.000475299	0.00473613
					GO:0016774	phosphotransferase activity, carboxyl group as acceptor	3	0.127122	0.700289	GO:0044238	primary metabolic process	420	0.00048803	0.00473613
					GO:0030246	carbohydrate binding	3	0.127122	0.700289	GO:0009451	RNA modification	19	0.000489945	0.00473613
					GO:0016779	nucleotidyltransferase activity	24	0.139797	0.756834	GO:0044267	cellular protein metabolic process	64	0.000505206	0.00479946
					GO:0031406	carboxylic acid binding	7	0.176279	0.819659	GO:1901605	alpha-amino acid metabolic process	61	0.00053635	0.00500896
					GO:0043177	organic acid binding	7	0.176279	0.819659	GO:0008033	tRNA processing	14	0.000551798	0.00506735
					GO:0016757	transferase activity, transferring glycosyl groups	17	0.178959	0.819659	GO:0015031	protein transport	26	0.000761363	0.00676631
					GO:0016817	hydrolase activity, acting on acid anhydrides	76	0.185206	0.819659	GO:0045184	establishment of protein localization	26	0.000761363	0.00676631
					GO:0016616	oxidoreductase activity, acting on the CH-OH group of donors, NAD or NADP as acceptor	12	0.185495	0.819659	GO:0044699	single-organism process	356	0.00079901	0.00694245
					GO:0003824	catalytic activity	603	0.187146	0.819659	GO:0006793	phosphorus metabolic process	117	0.000806383	0.00694245
					GO:0003916	DNA topoisomerase activity	4	0.191039	0.819659	GO:0009163	nucleoside biosynthetic process	10	0.00108257	0.00890295
					GO:0008173	RNA methyltransferase activity	4	0.191039	0.819659	GO:0042455	ribonucleoside biosynthetic process	10	0.00108257	0.00890295
					GO:0016776	phosphotransferase activity, phosphate group as acceptor	4	0.191039	0.819659	GO:1901659	glycosyl compound biosynthetic process	10	0.00108257	0.00890295
					GO:0016846	carbon-sulfur lyase activity	4	0.191039	0.819659	GO:0006796	phosphate-containing compound metabolic process	115	0.00129539	0.0104965
					GO:0016462	pyrophosphatase activity	75	0.208876	0.819659	GO:0006720	isoprenoid metabolic process	15	0.00132926	0.0106149
					GO:0016818	hydrolase activity, acting on acid anhydrides, in phosphorus-containing anhydrides	75	0.208876	0.819659	GO:0016053	organic acid biosynthetic process	33	0.00142322	0.011045
					GO:0008168	methyltransferase activity	21	0.21066	0.819659	GO:0046394	carboxylic acid biosynthetic process	33	0.00142322	0.011045
					GO:0016840	carbon-nitrogen lyase activity	5	0.231211	0.819659	GO:0006396	RNA processing	19	0.00148552	0.0113684
					GO:0008233	peptidase activity	25	0.235293	0.819659	GO:0019538	protein metabolic process	89	0.00167626	0.0126523
					GO:0003933	GTP cyclohydrolase activity	2	0.252978	0.819659	GO:0006629	lipid metabolic process	37	0.00184389	0.0137295
					GO:0004470	malic enzyme activity	2	0.252978	0.819659	GO:0006721	terpenoid metabolic process	12	0.0019099	0.0140314
					GO:0004529	exodeoxyribonuclease activity	2	0.252978	0.819659	GO:0034470	ncRNA processing	18	0.00247305	0.0179296
					GO:0008080	N-acetyltransferase activity	2	0.252978	0.819659	GO:0044283	small molecule biosynthetic process	33	0.00262717	0.0187996
					GO:0008169	C-methyltransferase activity	2	0.252978	0.819659	GO:0009119	ribonucleoside metabolic process	11	0.00352386	0.0248929
					GO:0008175	tRNA methyltransferase activity	2	0.252978	0.819659	GO:0006754	ATP biosynthetic process	8	0.00426428	0.0283087
					GO:0008194	UDP-glycosyltransferase activity	2	0.252978	0.819659	GO:0006818	hydrogen transport	8	0.00426428	0.0283087
					GO:0008408	3'-5' exonuclease activity	2	0.252978	0.819659	GO:0042451	purine nucleoside biosynthetic process	8	0.00426428	0.0283087
					GO:0015002	heme-copper terminal oxidase activity	2	0.252978	0.819659	GO:0046034	ATP metabolic process	8	0.00426428	0.0283087
					GO:0016423	tRNA (guanine) methyltransferase activity	2	0.252978	0.819659	GO:0046129	purine ribonucleoside biosynthetic process	8	0.00426428	0.0283087
					GO:0016743	carboxyl- or carbamoyltransferase activity	2	0.252978	0.819659	GO:0008152	metabolic process	633	0.00549456	0.0360417
					GO:0016749	N-succinyltransferase activity	2	0.252978	0.819659	GO:0006807	nitrogen compound metabolic process	360	0.00708434	0.0453522
					GO:0016796	exonuclease activity, active with either ribo- or deoxyribonucleic acids and producing 5'-phosphomonoesters	2	0.252978	0.819659	GO:0008610	lipid biosynthetic process	14	0.00713009	0.0453522
					GO:0016842	amidine-lyase activity	2	0.252978	0.819659	GO:0009064	glutamine family amino acid metabolic process	21	0.00716087	0.0453522
					GO:0016849	phosphorus-oxygen lyase activity	2	0.252978	0.819659	GO:1901135	carbohydrate derivative metabolic process	36	0.007353	0.0460398
					GO:0016895	exodeoxyribonuclease activity, producing 5'-phosphomonoesters	2	0.252978	0.819659	GO:0006188	IMP biosynthetic process	7	0.00845494	0.0511942
					GO:0019104	DNA N-glycosylase activity	2	0.252978	0.819659	GO:0009081	branched-chain amino acid metabolic process	7	0.00845494	0.0511942
					GO:0019843	rRNA binding	2	0.252978	0.819659	GO:0046040	IMP metabolic process	7	0.00845494	0.0511942
					GO:0043021	ribonucleoprotein complex binding	2	0.252978	0.819659	GO:0071840	cellular component organization or biogenesis	38	0.00950552	0.0569298
					GO:0044877	macromolecular complex binding	2	0.252978	0.819659	GO:0044237	cellular metabolic process	458	0.0100161	0.059343
					GO:0047429	nucleoside-triphosphate diphosphatase activity	2	0.252978	0.819659	GO:0006220	pyrimidine nucleotide metabolic process	9	0.0117497	0.0667433
					GO:0004520	endodeoxyribonuclease activity	6	0.259487	0.819659	GO:0009112	nucleobase metabolic process	9	0.0117497	0.0667433
					GO:0016860	intramolecular oxidoreductase activity	6	0.259487	0.819659	GO:0042278	purine nucleoside metabolic process	9	0.0117497	0.0667433
					GO:0016861	intramolecular oxidoreductase activity, interconverting aldoses and ketoses	6	0.259487	0.819659	GO:0046128	purine ribonucleoside metabolic process	9	0.0117497	0.0667433
					GO:0022892	substrate-specific transporter activity	56	0.259923	0.819659	GO:0009116	nucleoside metabolic process	11	0.0124006	0.0683274
					GO:0043169	cation binding	117	0.267276	0.819659	GO:0009142	nucleoside triphosphate biosynthetic process	11	0.0124006	0.0683274
					GO:0008238	exopeptidase activity	8	0.297662	0.819659	GO:1901657	glycosyl compound metabolic process	11	0.0124006	0.0683274
					GO:0016772	transferase activity, transferring phosphorus-containing groups	59	0.300936	0.819659	GO:0006400	tRNA modification	6	0.0167529	0.0904985
					GO:0008079	translation termination factor activity	3	0.31697	0.819659	GO:0008654	phospholipid biosynthetic process	6	0.0167529	0.0904985
					GO:0008172	S-methyltransferase activity	3	0.31697	0.819659	GO:0009987	cellular process	495	0.0291402	0.155886
					GO:0016634	oxidoreductase activity, acting on the CH-CH group of donors, oxygen as acceptor	3	0.31697	0.819659	GO:0009141	nucleoside triphosphate metabolic process	48	0.0313198	0.165255
					GO:0004540	ribonuclease activity	4	0.349341	0.819659	GO:0022613	ribonucleoprotein complex biogenesis	11	0.0314913	0.165255
					GO:0016645	oxidoreductase activity, acting on the CH-NH group of donors	4	0.349341	0.819659	GO:0015992	proton transport	5	0.033173	0.170825
					GO:0016882	cyclo-ligase activity	4	0.349341	0.819659	GO:1902600	hydrogen ion transmembrane transport	5	0.033173	0.170825
					GO:0019829	cation-transporting ATPase activity	4	0.349341	0.819659	GO:0006576	cellular biogenic amine metabolic process	9	0.0355576	0.17493
					GO:0042625	ATPase coupled ion transmembrane transporter activity	4	0.349341	0.819659	GO:0009145	purine nucleoside triphosphate biosynthetic process	9	0.0355576	0.17493
					GO:0005506	iron ion binding	14	0.355613	0.819659	GO:0009201	ribonucleoside triphosphate biosynthetic process	9	0.0355576	0.17493
					GO:0015103	inorganic anion transmembrane transporter activity	5	0.369808	0.819659	GO:0009206	purine ribonucleoside triphosphate biosynthetic process	9	0.0355576	0.17493
					GO:0016744	transferase activity, transferring aldehyde or ketonic groups	5	0.369808	0.819659	GO:0044106	cellular amine metabolic process	9	0.0355576	0.17493
					GO:0005488	binding	477	0.377973	0.819659	GO:0044271	cellular nitrogen compound biosynthetic process	114	0.0456311	0.222502
					GO:0016859	cis-trans isomerase activity	6	0.3843	0.819659	GO:0043170	macromolecule metabolic process	289	0.0485933	0.234868
					GO:0016787	hydrolase activity	150	0.419164	0.819659	GO:0009144	purine nucleoside triphosphate metabolic process	45	0.0614126	0.273611
					GO:0016627	oxidoreductase activity, acting on the CH-CH group of donors	11	0.422454	0.819659	GO:0009199	ribonucleoside triphosphate metabolic process	45	0.0614126	0.273611
					GO:0043167	ion binding	125	0.432012	0.819659	GO:0009205	purine ribonucleoside triphosphate metabolic process	45	0.0614126	0.273611
					GO:0016614	oxidoreductase activity, acting on CH-OH group of donors	15	0.437838	0.819659	GO:0006730	one-carbon metabolic process	30	0.0637493	0.273611
					GO:0016835	carbon-oxygen lyase activity	16	0.440786	0.819659	GO:0009066	aspartate family amino acid metabolic process	11	0.0646303	0.273611
					GO:0017111	nucleoside-triphosphatase activity	58	0.449868	0.819659	GO:0006551	leucine metabolic process	4	0.0656438	0.273611
					GO:0000702	oxidized base lesion DNA N-glycosylase activity	1	0.503125	0.819659	GO:0006566	threonine metabolic process	4	0.0656438	0.273611
					GO:0003905	alkylbase DNA N-glycosylase activity	1	0.503125	0.819659	GO:0006768	biotin metabolic process	4	0.0656438	0.273611
					GO:0003909	DNA ligase activity	1	0.503125	0.819659	GO:0009132	nucleoside diphosphate metabolic process	4	0.0656438	0.273611
					GO:0004003	ATP-dependent DNA helicase activity	1	0.503125	0.819659	GO:0009147	pyrimidine nucleoside triphosphate metabolic process	4	0.0656438	0.273611
					GO:0004311	farnesyltranstransferase activity	1	0.503125	0.819659	GO:0015985	energy coupled proton transport, down electrochemical gradient	4	0.0656438	0.273611
					GO:0004325	ferrochelatase activity	1	0.503125	0.819659	GO:0015986	ATP synthesis coupled proton transport	4	0.0656438	0.273611
					GO:0004337	geranyltranstransferase activity	1	0.503125	0.819659	GO:0006206	pyrimidine nucleobase metabolic process	6	0.0665406	0.273611
					GO:0004549	tRNA-specific ribonuclease activity	1	0.503125	0.819659	GO:0006568	tryptophan metabolic process	6	0.0665406	0.273611
					GO:0004779	sulfate adenylyltransferase activity	1	0.503125	0.819659	GO:0006586	indolalkylamine metabolic process	6	0.0665406	0.273611
					GO:0005253	anion channel activity	1	0.503125	0.819659	GO:0034613	cellular protein localization	6	0.0665406	0.273611
					GO:0005254	chloride channel activity	1	0.503125	0.819659	GO:0042430	indole-containing compound metabolic process	6	0.0665406	0.273611
					GO:0008026	ATP-dependent helicase activity	1	0.503125	0.819659	GO:0046112	nucleobase biosynthetic process	6	0.0665406	0.273611
					GO:0008094	DNA-dependent ATPase activity	1	0.503125	0.819659	GO:0051641	cellular localization	6	0.0665406	0.273611
					GO:0008235	metalloexopeptidase activity	1	0.503125	0.819659	GO:0070727	cellular macromolecule localization	6	0.0665406	0.273611
					GO:0008375	acetylglucosaminyltransferase activity	1	0.503125	0.819659	GO:0072527	pyrimidine-containing compound metabolic process	15	0.0739166	0.301689
					GO:0008410	CoA-transferase activity	1	0.503125	0.819659	GO:0044085	cellular component biogenesis	23	0.0747071	0.302674
					GO:0009041	uridylate kinase activity	1	0.503125	0.819659	GO:0009308	amine metabolic process	9	0.0788241	0.308029
					GO:0015108	chloride transmembrane transporter activity	1	0.503125	0.819659	GO:0009991	response to extracellular stimulus	9	0.0788241	0.308029
					GO:0015114	phosphate ion transmembrane transporter activity	1	0.503125	0.819659	GO:0031668	cellular response to extracellular stimulus	9	0.0788241	0.308029
					GO:0015116	sulfate transmembrane transporter activity	1	0.503125	0.819659	GO:0042254	ribosome biogenesis	9	0.0788241	0.308029
					GO:0015144	carbohydrate transmembrane transporter activity	1	0.503125	0.819659	GO:0071496	cellular response to external stimulus	9	0.0788241	0.308029
					GO:0015145	monosaccharide transmembrane transporter activity	1	0.503125	0.819659	GO:0032787	monocarboxylic acid metabolic process	16	0.0838684	0.325433
					GO:0015149	hexose transmembrane transporter activity	1	0.503125	0.819659	GO:0016043	cellular component organization	26	0.0928582	0.357796
					GO:0015297	antiporter activity	1	0.503125	0.819659	GO:0006461	protein complex assembly	7	0.0959083	0.359493
					GO:0015929	hexosaminidase activity	1	0.503125	0.819659	GO:0009072	aromatic amino acid family metabolic process	7	0.0959083	0.359493
					GO:0016211	ammonia ligase activity	1	0.503125	0.819659	GO:0070271	protein complex biogenesis	7	0.0959083	0.359493
					GO:0016649	oxidoreductase activity, acting on the CH-NH group of donors, quinone or similar compound as acceptor	1	0.503125	0.819659	GO:0071822	protein complex subunit organization	7	0.0959083	0.359493
					GO:0016661	oxidoreductase activity, acting on other nitrogenous compounds as donors	1	0.503125	0.819659	GO:0019856	pyrimidine nucleobase biosynthetic process	5	0.115273	0.423238
					GO:0016802	trialkylsulfonium hydrolase activity	1	0.503125	0.819659	GO:0072528	pyrimidine-containing compound biosynthetic process	5	0.115273	0.423238
					GO:0016812	hydrolase activity, acting on carbon-nitrogen (but not peptide) bonds, in cyclic amides	1	0.503125	0.819659	GO:0006778	porphyrin-containing compound metabolic process	8	0.121228	0.423238
					GO:0016869	intramolecular transferase activity, transferring amino groups	1	0.503125	0.819659	GO:0043933	macromolecular complex subunit organization	8	0.121228	0.423238
					GO:0016880	acid-ammonia (or amide) ligase activity	1	0.503125	0.819659	GO:0065003	macromolecular complex assembly	8	0.121228	0.423238
					GO:0016886	ligase activity, forming phosphoric ester bonds	1	0.503125	0.819659	GO:1901607	alpha-amino acid biosynthetic process	8	0.121228	0.423238
					GO:0016889	endodeoxyribonuclease activity, producing 3'-phosphomonoesters	1	0.503125	0.819659	GO:0046483	heterocycle metabolic process	293	0.124218	0.423238
					GO:0030234	enzyme regulator activity	1	0.503125	0.819659	GO:0000910	cytokinesis	3	0.129814	0.423238
					GO:0030580	quinone cofactor methyltransferase activity	1	0.503125	0.819659	GO:0006040	amino sugar metabolic process	3	0.129814	0.423238
					GO:0030611	arsenate reductase activity	1	0.503125	0.819659	GO:0006144	purine nucleobase metabolic process	3	0.129814	0.423238
					GO:0030695	GTPase regulator activity	1	0.503125	0.819659	GO:0006549	isoleucine metabolic process	3	0.129814	0.423238
					GO:0042083	5,10-methylenetetrahydrofolate-dependent methyltransferase activity	1	0.503125	0.819659	GO:0006595	polyamine metabolic process	3	0.129814	0.423238
					GO:0051002	ligase activity, forming nitrogen-metal bonds	1	0.503125	0.819659	GO:0006722	triterpenoid metabolic process	3	0.129814	0.423238
					GO:0051003	ligase activity, forming nitrogen-metal bonds, forming coordination complexes	1	0.503125	0.819659	GO:0009148	pyrimidine nucleoside triphosphate biosynthetic process	3	0.129814	0.423238
					GO:0051119	sugar transmembrane transporter activity	1	0.503125	0.819659	GO:0009200	deoxyribonucleoside triphosphate metabolic process	3	0.129814	0.423238
					GO:0051748	UTP-monosaccharide-1-phosphate uridylyltransferase activity	1	0.503125	0.819659	GO:0009211	pyrimidine deoxyribonucleoside triphosphate metabolic process	3	0.129814	0.423238
					GO:0052592	oxidoreductase activity, acting on CH or CH2 groups, with an iron-sulfur protein as acceptor	1	0.503125	0.819659	GO:0015988	energy coupled proton transmembrane transport, against electrochemical gradient	3	0.129814	0.423238
					GO:0060589	nucleoside-triphosphatase regulator activity	1	0.503125	0.819659	GO:0019742	pentacyclic triterpenoid metabolic process	3	0.129814	0.423238
					GO:0070035	purine NTP-dependent helicase activity	1	0.503125	0.819659	GO:0019744	hopanoid metabolic process	3	0.129814	0.423238
					GO:0098772	molecular function regulator	1	0.503125	0.819659	GO:0032506	cytokinetic process	3	0.129814	0.423238
					GO:1901476	carbohydrate transporter activity	1	0.503125	0.819659	GO:0042440	pigment metabolic process	3	0.129814	0.423238
					GO:1901682	sulfur compound transmembrane transporter activity	1	0.503125	0.819659	GO:0046148	pigment biosynthetic process	3	0.129814	0.423238
					GO:0003899	DNA-directed RNA polymerase activity	2	0.50469	0.819659	GO:0006790	sulfur compound metabolic process	17	0.136521	0.44249
					GO:0004152	dihydroorotate dehydrogenase activity	2	0.50469	0.819659	GO:0019439	aromatic compound catabolic process	37	0.14894	0.468948
					GO:0004180	carboxypeptidase activity	2	0.50469	0.819659	GO:0034655	nucleobase-containing compound catabolic process	37	0.14894	0.468948
					GO:0004620	phospholipase activity	2	0.50469	0.819659	GO:0044270	cellular nitrogen compound catabolic process	37	0.14894	0.468948
					GO:0008144	drug binding	2	0.50469	0.819659	GO:0046700	heterocycle catabolic process	37	0.14894	0.468948
					GO:0016298	lipase activity	2	0.50469	0.819659	GO:1901361	organic cyclic compound catabolic process	37	0.14894	0.468948
					GO:0016615	malate dehydrogenase activity	2	0.50469	0.819659	GO:0006525	arginine metabolic process	6	0.152794	0.475646
					GO:0016703	oxidoreductase activity, acting on single donors with incorporation of molecular oxygen, incorporation of one atom of oxygen (internal monooxygenases or internal mixed function oxidases)	2	0.50469	0.819659	GO:0034622	cellular macromolecular complex assembly	6	0.152794	0.475646
					GO:0016726	oxidoreductase activity, acting on CH or CH2 groups, NAD or NADP as acceptor	2	0.50469	0.819659	GO:1901360	organic cyclic compound metabolic process	291	0.159918	0.495026
					GO:0016748	succinyltransferase activity	2	0.50469	0.819659	GO:0034641	cellular nitrogen compound metabolic process	283	0.169142	0.520655
					GO:0016799	hydrolase activity, hydrolyzing N-glycosyl compounds	2	0.50469	0.819659	GO:0016070	RNA metabolic process	96	0.175771	0.527373
					GO:0016833	oxo-acid-lyase activity	2	0.50469	0.819659	GO:0009143	nucleoside triphosphate catabolic process	36	0.17841	0.527373
					GO:0016838	carbon-oxygen lyase activity, acting on phosphates	2	0.50469	0.819659	GO:0009146	purine nucleoside triphosphate catabolic process	36	0.17841	0.527373
					GO:0016891	endoribonuclease activity, producing 5'-phosphomonoesters	2	0.50469	0.819659	GO:0009203	ribonucleoside triphosphate catabolic process	36	0.17841	0.527373
					GO:0019205	nucleobase-containing compound kinase activity	2	0.50469	0.819659	GO:0009207	purine ribonucleoside triphosphate catabolic process	36	0.17841	0.527373
					GO:0043566	structure-specific DNA binding	2	0.50469	0.819659	GO:0046434	organophosphate catabolic process	36	0.17841	0.527373
					GO:0070567	cytidylyltransferase activity	2	0.50469	0.819659	GO:1901292	nucleoside phosphate catabolic process	36	0.17841	0.527373
					GO:0008237	metallopeptidase activity	3	0.505867	0.819659	GO:0006631	fatty acid metabolic process	11	0.178981	0.527373
					GO:0016646	oxidoreductase activity, acting on the CH-NH group of donors, NAD or NADP as acceptor	3	0.505867	0.819659	GO:0006644	phospholipid metabolic process	7	0.182209	0.534029
					GO:0016758	transferase activity, transferring hexosyl groups	3	0.505867	0.819659	GO:0006771	riboflavin metabolic process	4	0.195527	0.55249
					GO:0016841	ammonia-lyase activity	3	0.505867	0.819659	GO:0006886	intracellular protein transport	4	0.195527	0.55249
					GO:0019238	cyclohydrolase activity	3	0.505867	0.819659	GO:0007049	cell cycle	4	0.195527	0.55249
					GO:0070566	adenylyltransferase activity	3	0.505867	0.819659	GO:0042726	flavin-containing compound metabolic process	4	0.195527	0.55249
					GO:0016814	hydrolase activity, acting on carbon-nitrogen (but not peptide) bonds, in cyclic amidines	5	0.507709	0.819659	GO:0046907	intracellular transport	4	0.195527	0.55249
					GO:0008757	S-adenosylmethionine-dependent methyltransferase activity	7	0.509198	0.819659	GO:0051301	cell division	4	0.195527	0.55249
					GO:0034062	RNA polymerase activity	7	0.509198	0.819659	GO:0051649	establishment of localization in cell	4	0.195527	0.55249
					GO:0016836	hydro-lyase activity	11	0.511634	0.819659	GO:0071702	organic substance transport	36	0.216299	0.579328
					GO:0051536	iron-sulfur cluster binding	21	0.516264	0.822877	GO:0009605	response to external stimulus	9	0.225846	0.579328
					GO:0005215	transporter activity	71	0.531019	0.842121	GO:0006553	lysine metabolic process	5	0.237105	0.579328
					GO:0097159	organic cyclic compound binding	306	0.55756	0.875369	GO:0009085	lysine biosynthetic process	5	0.237105	0.579328
					GO:1901363	heterocyclic compound binding	306	0.55756	0.875369	GO:0009129	pyrimidine nucleoside monophosphate metabolic process	5	0.237105	0.579328
					GO:0022891	substrate-specific transmembrane transporter activity	37	0.569119	0.889072	GO:0009130	pyrimidine nucleoside monophosphate biosynthetic process	5	0.237105	0.579328
					GO:0015075	ion transmembrane transporter activity	28	0.572857	0.89048	GO:0015672	monovalent inorganic cation transport	5	0.237105	0.579328
					GO:0016887	ATPase activity	15	0.586537	0.902806	GO:0043623	cellular protein complex assembly	5	0.237105	0.579328
					GO:0042623	ATPase activity, coupled	15	0.586537	0.902806	GO:0000278	mitotic cell cycle	2	0.256544	0.579328
					GO:0005515	protein binding	12	0.593333	0.908813	GO:0000281	mitotic cytokinesis	2	0.256544	0.579328
					GO:0008509	anion transmembrane transporter activity	6	0.621677	0.947605	GO:0000917	barrier septum assembly	2	0.256544	0.579328
					GO:0034061	DNA polymerase activity	5	0.631118	0.957348	GO:0001522	pseudouridine synthesis	2	0.256544	0.579328
					GO:0004518	nuclease activity	21	0.636987	0.961605	GO:0006213	pyrimidine nucleoside metabolic process	2	0.256544	0.579328
					GO:0016788	hydrolase activity, acting on ester bonds	30	0.669509	0.976774	GO:0006221	pyrimidine nucleotide biosynthetic process	2	0.256544	0.579328
					GO:0004521	endoribonuclease activity	2	0.69241	0.976774	GO:0006222	UMP biosynthetic process	2	0.256544	0.579328
					GO:0008493	tetracycline transporter activity	2	0.69241	0.976774	GO:0006354	DNA-templated transcription, elongation	2	0.256544	0.579328
					GO:0016421	CoA carboxylase activity	2	0.69241	0.976774	GO:0006573	valine metabolic process	2	0.256544	0.579328
					GO:0016635	oxidoreductase activity, acting on the CH-CH group of donors, quinone or related compound as acceptor	2	0.69241	0.976774	GO:0006596	polyamine biosynthetic process	2	0.256544	0.579328
					GO:0016868	intramolecular transferase activity, phosphotransferases	2	0.69241	0.976774	GO:0006783	heme biosynthetic process	2	0.256544	0.579328
					GO:0016885	ligase activity, forming carbon-carbon bonds	2	0.69241	0.976774	GO:0008299	isoprenoid biosynthetic process	2	0.256544	0.579328
					GO:0019534	toxin transporter activity	2	0.69241	0.976774	GO:0008653	lipopolysaccharide metabolic process	2	0.256544	0.579328
					GO:0042895	antibiotic transporter activity	2	0.69241	0.976774	GO:0009103	lipopolysaccharide biosynthetic process	2	0.256544	0.579328
					GO:0070569	uridylyltransferase activity	2	0.69241	0.976774	GO:0009202	deoxyribonucleoside triphosphate biosynthetic process	2	0.256544	0.579328
					GO:0090484	drug transporter activity	2	0.69241	0.976774	GO:0009212	pyrimidine deoxyribonucleoside triphosphate biosynthetic process	2	0.256544	0.579328
					GO:0004519	endonuclease activity	8	0.695654	0.976774	GO:0009218	pyrimidine ribonucleotide metabolic process	2	0.256544	0.579328
					GO:0004386	helicase activity	6	0.718087	0.976774	GO:0009220	pyrimidine ribonucleotide biosynthetic process	2	0.256544	0.579328
					GO:0016820	hydrolase activity, acting on acid anhydrides, catalyzing transmembrane movement of substances	6	0.718087	0.976774	GO:0009225	nucleotide-sugar metabolic process	2	0.256544	0.579328
					GO:0042626	ATPase activity, coupled to transmembrane movement of substances	6	0.718087	0.976774	GO:0009653	anatomical structure morphogenesis	2	0.256544	0.579328
					GO:0043492	ATPase activity, coupled to movement of substances	6	0.718087	0.976774	GO:0016108	tetraterpenoid metabolic process	2	0.256544	0.579328
					GO:0016810	hydrolase activity, acting on carbon-nitrogen (but not peptide) bonds	13	0.727213	0.976774	GO:0016109	tetraterpenoid biosynthetic process	2	0.256544	0.579328
					GO:0016638	oxidoreductase activity, acting on the CH-NH2 group of donors	4	0.752832	0.976774	GO:0016114	terpenoid biosynthetic process	2	0.256544	0.579328
					GO:0003690	double-stranded DNA binding	1	0.753272	0.976774	GO:0019276	UDP-N-acetylgalactosamine metabolic process	2	0.256544	0.579328
					GO:0004185	serine-type carboxypeptidase activity	1	0.753272	0.976774	GO:0032502	developmental process	2	0.256544	0.579328
					GO:0005310	dicarboxylic acid transmembrane transporter activity	1	0.753272	0.976774	GO:0032989	cellular component morphogenesis	2	0.256544	0.579328
					GO:0008171	O-methyltransferase activity	1	0.753272	0.976774	GO:0042168	heme metabolic process	2	0.256544	0.579328
					GO:0008907	integrase activity	1	0.753272	0.976774	GO:0044764	multi-organism cellular process	2	0.256544	0.579328
					GO:0016641	oxidoreductase activity, acting on the CH-NH2 group of donors, oxygen as acceptor	1	0.753272	0.976774	GO:0044767	single-organism developmental process	2	0.256544	0.579328
					GO:0016727	oxidoreductase activity, acting on CH or CH2 groups, oxygen as acceptor	1	0.753272	0.976774	GO:0046049	UMP metabolic process	2	0.256544	0.579328
					GO:0016778	diphosphotransferase activity	1	0.753272	0.976774	GO:0046131	pyrimidine ribonucleoside metabolic process	2	0.256544	0.579328
					GO:0016790	thiolester hydrolase activity	1	0.753272	0.976774	GO:0046132	pyrimidine ribonucleoside biosynthetic process	2	0.256544	0.579328
					GO:0016801	hydrolase activity, acting on ether bonds	1	0.753272	0.976774	GO:0046134	pyrimidine nucleoside biosynthetic process	2	0.256544	0.579328
					GO:0016894	endonuclease activity, active with either ribo- or deoxyribonucleic acids and producing 3'-phosphomonoesters	1	0.753272	0.976774	GO:0048856	anatomical structure development	2	0.256544	0.579328
					GO:0019201	nucleotide kinase activity	1	0.753272	0.976774	GO:0048869	cellular developmental process	2	0.256544	0.579328
					GO:0042802	identical protein binding	1	0.753272	0.976774	GO:0051259	protein oligomerization	2	0.256544	0.579328
					GO:0046912	transferase activity, transferring acyl groups, acyl groups converted into alkyl on transfer	1	0.753272	0.976774	GO:0061640	cytoskeleton-dependent cytokinesis	2	0.256544	0.579328
					GO:0051184	cofactor transporter activity	1	0.753272	0.976774	GO:0090529	cell septum assembly	2	0.256544	0.579328
					GO:0070008	serine-type exopeptidase activity	1	0.753272	0.976774	GO:1902410	mitotic cytokinetic process	2	0.256544	0.579328
					GO:0051540	metal cluster binding	29	0.757269	0.976774	GO:1903047	mitotic cell cycle process	2	0.256544	0.579328
					GO:0008324	cation transmembrane transporter activity	17	0.759022	0.976774	GO:1903509	liposaccharide metabolic process	2	0.256544	0.579328
					GO:0015036	disulfide oxidoreductase activity	3	0.779049	0.993463	GO:0000096	sulfur amino acid metabolic process	7	0.288927	0.649792
					GO:0022857	transmembrane transporter activity	49	0.781021	0.993463	GO:0006725	cellular aromatic compound metabolic process	278	0.298406	0.668381
					GO:0016811	hydrolase activity, acting on carbon-nitrogen (but not peptide) bonds, in linear amides	7	0.781482	0.993463	GO:0033554	cellular response to stress	17	0.316365	0.696683
					GO:0015399	primary active transmembrane transporter activity	12	0.790548	0.996916	GO:0045229	external encapsulating structure organization	9	0.321329	0.696683
					GO:0015405	P-P-bond-hydrolysis-driven transmembrane transporter activity	12	0.790548	0.996916	GO:0006779	porphyrin-containing compound biosynthetic process	3	0.322323	0.696683
					GO:0015291	secondary active transmembrane transporter activity	6	0.795878	0.999622	GO:0022402	cell cycle process	3	0.322323	0.696683
					GO:0016782	transferase activity, transferring sulfur-containing groups	2	0.816773	1	GO:0033014	tetrapyrrole biosynthetic process	3	0.322323	0.696683
					GO:0016857	racemase and epimerase activity, acting on carbohydrates and derivatives	2	0.816773	1	GO:0033692	cellular polysaccharide biosynthetic process	3	0.322323	0.696683
					GO:0016893	endonuclease activity, active with either ribo- or deoxyribonucleic acids and producing 5'-phosphomonoesters	2	0.816773	1	GO:0034637	cellular carbohydrate biosynthetic process	3	0.322323	0.696683
					GO:0022803	passive transmembrane transporter activity	2	0.816773	1	GO:0051186	cofactor metabolic process	32	0.335077	0.696683
					GO:0022890	inorganic cation transmembrane transporter activity	15	0.816789	1	GO:0022607	cellular component assembly	11	0.344257	0.696683
					GO:0019842	vitamin binding	8	0.82893	1	GO:0006766	vitamin metabolic process	23	0.351708	0.696683
					GO:0046872	metal ion binding	67	0.830117	1	GO:0006767	water-soluble vitamin metabolic process	23	0.351708	0.696683
					GO:0016854	racemase and epimerase activity	4	0.833975	1	GO:0044248	cellular catabolic process	38	0.355499	0.696683
					GO:0043168	anion binding	7	0.841562	1	GO:0006563	L-serine metabolic process	4	0.356036	0.696683
					GO:0004497	monooxygenase activity	3	0.860146	1	GO:0006743	ubiquinone metabolic process	4	0.356036	0.696683
					GO:0016667	oxidoreductase activity, acting on a sulfur group of donors	5	0.872404	1	GO:0009173	pyrimidine ribonucleoside monophosphate metabolic process	4	0.356036	0.696683
					GO:0016301	kinase activity	17	0.877296	1	GO:0009174	pyrimidine ribonucleoside monophosphate biosynthetic process	4	0.356036	0.696683
					GO:0005216	ion channel activity	1	0.877562	1	GO:0042180	cellular ketone metabolic process	4	0.356036	0.696683
					GO:0008236	serine-type peptidase activity	1	0.877562	1	GO:1901661	quinone metabolic process	4	0.356036	0.696683
					GO:0008374	O-acyltransferase activity	1	0.877562	1	GO:0000270	peptidoglycan metabolic process	13	0.361717	0.696683
					GO:0015662	ATPase activity, coupled to transmembrane movement of ions, phosphorylative mechanism	1	0.877562	1	GO:0006022	aminoglycan metabolic process	14	0.369051	0.696683
					GO:0016668	oxidoreductase activity, acting on a sulfur group of donors, NAD(P) as acceptor	1	0.877562	1	GO:0030203	glycosaminoglycan metabolic process	14	0.369051	0.696683
					GO:0016783	sulfurtransferase activity	1	0.877562	1	GO:0000097	sulfur amino acid biosynthetic process	5	0.377623	0.696683
					GO:0017171	serine hydrolase activity	1	0.877562	1	GO:0009057	macromolecule catabolic process	5	0.377623	0.696683
					GO:0022838	substrate-specific channel activity	1	0.877562	1	GO:0009067	aspartate family amino acid biosynthetic process	5	0.377623	0.696683
					GO:0016209	antioxidant activity	4	0.891497	1	GO:0016072	rRNA metabolic process	5	0.377623	0.696683
					GO:0016701	oxidoreductase activity, acting on single donors with incorporation of molecular oxygen	4	0.891497	1	GO:0044272	sulfur compound biosynthetic process	5	0.377623	0.696683
					GO:0048037	cofactor binding	51	0.892556	1	GO:0033013	tetrapyrrole metabolic process	18	0.39232	0.696683
					GO:0016780	phosphotransferase activity, for other substituted phosphate groups	2	0.893964	1	GO:0006547	histidine metabolic process	6	0.393098	0.696683
					GO:0022804	active transmembrane transporter activity	20	0.913809	1	GO:0052803	imidazole-containing compound metabolic process	6	0.393098	0.696683
					GO:0016798	hydrolase activity, acting on glycosyl bonds	4	0.930719	1	GO:0043648	dicarboxylic acid metabolic process	8	0.414526	0.696683
					GO:0004601	peroxidase activity	1	0.939279	1	GO:0043412	macromolecule modification	35	0.445247	0.696683
					GO:0008514	organic anion transmembrane transporter activity	1	0.939279	1	GO:0006139	nucleobase-containing compound metabolic process	239	0.461287	0.696683
					GO:0015267	channel activity	1	0.939279	1	GO:0009056	catabolic process	45	0.463236	0.696683
					GO:0016684	oxidoreductase activity, acting on peroxide as acceptor	1	0.939279	1	GO:0000451	rRNA 2'-O-methylation	1	0.506667	0.696683
					GO:0016855	racemase and epimerase activity, acting on amino acids and derivatives	1	0.939279	1	GO:0001897	cytolysis by symbiont of host cells	1	0.506667	0.696683
					GO:0036361	racemase activity, acting on amino acids and derivatives	1	0.939279	1	GO:0001906	cell killing	1	0.506667	0.696683
					GO:0043565	sequence-specific DNA binding	1	0.939279	1	GO:0001907	killing by symbiont of host cells	1	0.506667	0.696683
					GO:0046943	carboxylic acid transmembrane transporter activity	1	0.939279	1	GO:0002097	tRNA wobble base modification	1	0.506667	0.696683
					GO:0047661	amino-acid racemase activity	1	0.939279	1	GO:0006041	glucosamine metabolic process	1	0.506667	0.696683
					GO:0005275	amine transmembrane transporter activity	2	0.939929	1	GO:0006067	ethanol metabolic process	1	0.506667	0.696683
					GO:0016791	phosphatase activity	3	0.948014	1	GO:0006090	pyruvate metabolic process	1	0.506667	0.696683
					GO:0016773	phosphotransferase activity, alcohol group as acceptor	6	0.955375	1	GO:0006261	DNA-dependent DNA replication	1	0.506667	0.696683
					GO:0060089	molecular transducer activity	4	0.956637	1	GO:0006353	DNA-templated transcription, termination	1	0.506667	0.696683
					GO:0004672	protein kinase activity	5	0.964338	1	GO:0006366	transcription from RNA polymerase II promoter	1	0.506667	0.696683
					GO:0004673	protein histidine kinase activity	5	0.964338	1	GO:0006368	transcription elongation from RNA polymerase II promoter	1	0.506667	0.696683
					GO:0016775	phosphotransferase activity, nitrogenous group as acceptor	5	0.964338	1	GO:0006401	RNA catabolic process	1	0.506667	0.696683
					GO:0008170	N-methyltransferase activity	2	0.966524	1	GO:0006417	regulation of translation	1	0.506667	0.696683
					GO:0001882	nucleoside binding	1	0.969906	1	GO:0006448	regulation of translational elongation	1	0.506667	0.696683
					GO:0004553	hydrolase activity, hydrolyzing O-glycosyl compounds	1	0.969906	1	GO:0006473	protein acetylation	1	0.506667	0.696683
					GO:0015932	nucleobase-containing compound transmembrane transporter activity	1	0.969906	1	GO:0006486	protein glycosylation	1	0.506667	0.696683
					GO:0050662	coenzyme binding	15	0.974341	1	GO:0006526	arginine biosynthetic process	1	0.506667	0.696683
					GO:0042578	phosphoric ester hydrolase activity	3	0.982038	1	GO:0006541	glutamine metabolic process	1	0.506667	0.696683
					GO:0046914	transition metal ion binding	40	0.984008	1	GO:0006570	tyrosine metabolic process	1	0.506667	0.696683
					GO:0000988	transcription factor activity, protein binding	1	0.985095	1	GO:0006797	polyphosphate metabolic process	1	0.506667	0.696683
					GO:0000990	transcription factor activity, core RNA polymerase binding	1	0.985095	1	GO:0006801	superoxide metabolic process	1	0.506667	0.696683
					GO:0000996	core DNA-dependent RNA polymerase binding promoter specificity activity	1	0.985095	1	GO:0008643	carbohydrate transport	1	0.506667	0.696683
					GO:0005342	organic acid transmembrane transporter activity	1	0.985095	1	GO:0008645	hexose transport	1	0.506667	0.696683
					GO:0016705	oxidoreductase activity, acting on paired donors, with incorporation or reduction of molecular oxygen	2	0.98998	1	GO:0009070	serine family amino acid biosynthetic process	1	0.506667	0.696683
					GO:0046915	transition metal ion transmembrane transporter activity	1	0.992622	1	GO:0009084	glutamine family amino acid biosynthetic process	1	0.506667	0.696683
					GO:0016620	oxidoreductase activity, acting on the aldehyde or oxo group of donors, NAD or NADP as acceptor	3	0.994113	1	GO:0009100	glycoprotein metabolic process	1	0.506667	0.696683
					GO:0046873	metal ion transmembrane transporter activity	2	0.997108	1	GO:0009101	glycoprotein biosynthetic process	1	0.506667	0.696683
					GO:0003676	nucleic acid binding	145	0.997294	1	GO:0009109	coenzyme catabolic process	1	0.506667	0.696683
					GO:0016491	oxidoreductase activity	73	0.998348	1	GO:0009113	purine nucleobase biosynthetic process	1	0.506667	0.696683
					GO:0016903	oxidoreductase activity, acting on the aldehyde or oxo group of donors	3	0.999435	1	GO:0009133	nucleoside diphosphate biosynthetic process	1	0.506667	0.696683
					GO:0001071	nucleic acid binding transcription factor activity	24	0.999978	1	GO:0009138	pyrimidine nucleoside diphosphate metabolic process	1	0.506667	0.696683
					GO:0016651	oxidoreductase activity, acting on NAD(P)H	2	0.999996	1	GO:0009139	pyrimidine nucleoside diphosphate biosynthetic process	1	0.506667	0.696683
					GO:0004871	signal transducer activity	9	0.999997	1	GO:0009157	deoxyribonucleoside monophosphate biosynthetic process	1	0.506667	0.696683
					GO:0003677	DNA binding	11	1	1	GO:0009162	deoxyribonucleoside monophosphate metabolic process	1	0.506667	0.696683
										GO:0009176	pyrimidine deoxyribonucleoside monophosphate metabolic process	1	0.506667	0.696683
										GO:0009177	pyrimidine deoxyribonucleoside monophosphate biosynthetic process	1	0.506667	0.696683
										GO:0009186	deoxyribonucleoside diphosphate metabolic process	1	0.506667	0.696683
										GO:0009189	deoxyribonucleoside diphosphate biosynthetic process	1	0.506667	0.696683
										GO:0009196	pyrimidine deoxyribonucleoside diphosphate metabolic process	1	0.506667	0.696683
										GO:0009197	pyrimidine deoxyribonucleoside diphosphate biosynthetic process	1	0.506667	0.696683
										GO:0009208	pyrimidine ribonucleoside triphosphate metabolic process	1	0.506667	0.696683
										GO:0009209	pyrimidine ribonucleoside triphosphate biosynthetic process	1	0.506667	0.696683
										GO:0009233	menaquinone metabolic process	1	0.506667	0.696683
										GO:0009292	genetic transfer	1	0.506667	0.696683
										GO:0009396	folic acid-containing compound biosynthetic process	1	0.506667	0.696683
										GO:0009404	toxin metabolic process	1	0.506667	0.696683
										GO:0009966	regulation of signal transduction	1	0.506667	0.696683
										GO:0010608	posttranscriptional regulation of gene expression	1	0.506667	0.696683
										GO:0010646	regulation of cell communication	1	0.506667	0.696683
										GO:0015669	gas transport	1	0.506667	0.696683
										GO:0015749	monosaccharide transport	1	0.506667	0.696683
										GO:0015893	drug transport	1	0.506667	0.696683
										GO:0017006	protein-tetrapyrrole linkage	1	0.506667	0.696683
										GO:0019748	secondary metabolic process	1	0.506667	0.696683
										GO:0019860	uracil metabolic process	1	0.506667	0.696683
										GO:0019988	charged-tRNA amino acid modification	1	0.506667	0.696683
										GO:0022618	ribonucleoprotein complex assembly	1	0.506667	0.696683
										GO:0023051	regulation of signaling	1	0.506667	0.696683
										GO:0030258	lipid modification	1	0.506667	0.696683
										GO:0031554	regulation of DNA-templated transcription, termination	1	0.506667	0.696683
										GO:0031555	transcriptional attenuation	1	0.506667	0.696683
										GO:0031640	killing of cells of other organism	1	0.506667	0.696683
										GO:0032012	regulation of ARF protein signal transduction	1	0.506667	0.696683
										GO:0032268	regulation of cellular protein metabolic process	1	0.506667	0.696683
										GO:0033609	oxalate metabolic process	1	0.506667	0.696683
										GO:0034248	regulation of cellular amide metabolic process	1	0.506667	0.696683
										GO:0035821	modification of morphology or physiology of other organism	1	0.506667	0.696683
										GO:0042398	cellular modified amino acid biosynthetic process	1	0.506667	0.696683
										GO:0042493	response to drug	1	0.506667	0.696683
										GO:0043096	purine nucleobase salvage	1	0.506667	0.696683
										GO:0043101	purine-containing compound salvage	1	0.506667	0.696683
										GO:0043244	regulation of protein complex disassembly	1	0.506667	0.696683
										GO:0043413	macromolecule glycosylation	1	0.506667	0.696683
										GO:0043543	protein acylation	1	0.506667	0.696683
										GO:0044003	modification by symbiont of host morphology or physiology	1	0.506667	0.696683
										GO:0044004	disruption by symbiont of host cell	1	0.506667	0.696683
										GO:0044265	cellular macromolecule catabolic process	1	0.506667	0.696683
										GO:0044364	disruption of cells of other organism	1	0.506667	0.696683
										GO:0044403	symbiosis, encompassing mutualism through parasitism	1	0.506667	0.696683
										GO:0044419	interspecies interaction between organisms	1	0.506667	0.696683
										GO:0046578	regulation of Ras protein signal transduction	1	0.506667	0.696683
										GO:0048583	regulation of response to stimulus	1	0.506667	0.696683
										GO:0051056	regulation of small GTPase mediated signal transduction	1	0.506667	0.696683
										GO:0051128	regulation of cellular component organization	1	0.506667	0.696683
										GO:0051187	cofactor catabolic process	1	0.506667	0.696683
										GO:0051246	regulation of protein metabolic process	1	0.506667	0.696683
										GO:0051701	interaction with host	1	0.506667	0.696683
										GO:0051715	cytolysis in other organism	1	0.506667	0.696683
										GO:0051801	cytolysis in other organism involved in symbiotic interaction	1	0.506667	0.696683
										GO:0051817	modification of morphology or physiology of other organism involved in symbiotic interaction	1	0.506667	0.696683
										GO:0051818	disruption of cells of other organism involved in symbiotic interaction	1	0.506667	0.696683
										GO:0051883	killing of cells in other organism involved in symbiotic interaction	1	0.506667	0.696683
										GO:0070071	proton-transporting two-sector ATPase complex assembly	1	0.506667	0.696683
										GO:0070085	glycosylation	1	0.506667	0.696683
										GO:0070475	rRNA base methylation	1	0.506667	0.696683
										GO:0071806	protein transmembrane transport	1	0.506667	0.696683
										GO:0071826	ribonucleoprotein complex subunit organization	1	0.506667	0.696683
										GO:1901071	glucosamine-containing compound metabolic process	1	0.506667	0.696683
										GO:1902531	regulation of intracellular signal transduction	1	0.506667	0.696683
										GO:1901575	organic substance catabolic process	44	0.506668	0.696683
										GO:0001510	RNA methylation	2	0.510006	0.696683
										GO:0006536	glutamate metabolic process	2	0.510006	0.696683
										GO:0006605	protein targeting	2	0.510006	0.696683
										GO:0006612	protein targeting to membrane	2	0.510006	0.696683
										GO:0006613	cotranslational protein targeting to membrane	2	0.510006	0.696683
										GO:0006996	organelle organization	2	0.510006	0.696683
										GO:0008213	protein alkylation	2	0.510006	0.696683
										GO:0008614	pyridoxine metabolic process	2	0.510006	0.696683
										GO:0009309	amine biosynthetic process	2	0.510006	0.696683
										GO:0031167	rRNA methylation	2	0.510006	0.696683
										GO:0032776	DNA methylation on cytosine	2	0.510006	0.696683
										GO:0042401	cellular biogenic amine biosynthetic process	2	0.510006	0.696683
										GO:0042816	vitamin B6 metabolic process	2	0.510006	0.696683
										GO:0043094	cellular metabolic compound salvage	2	0.510006	0.696683
										GO:0044802	single-organism membrane organization	2	0.510006	0.696683
										GO:0061024	membrane organization	2	0.510006	0.696683
										GO:0072657	protein localization to membrane	2	0.510006	0.696683
										GO:0090150	establishment of protein localization to membrane	2	0.510006	0.696683
										GO:1902580	single-organism cellular localization	2	0.510006	0.696683
										GO:1902582	single-organism intracellular transport	2	0.510006	0.696683
										GO:0000271	polysaccharide biosynthetic process	3	0.512515	0.696683
										GO:0006560	proline metabolic process	3	0.512515	0.696683
										GO:0009089	lysine biosynthetic process via diaminopimelate	3	0.512515	0.696683
										GO:0016051	carbohydrate biosynthetic process	3	0.512515	0.696683
										GO:0046451	diaminopimelate metabolic process	3	0.512515	0.696683
										GO:0000154	rRNA modification	4	0.51461	0.696683
										GO:0006364	rRNA processing	4	0.51461	0.696683
										GO:0015698	inorganic anion transport	6	0.518102	0.699692
										GO:0006733	oxidoreduction coenzyme metabolic process	7	0.519622	0.700029
										GO:0006281	DNA repair	8	0.521037	0.700223
										GO:0005996	monosaccharide metabolic process	10	0.523623	0.701985
										GO:0051188	cofactor biosynthetic process	14	0.52812	0.706296
										GO:0044712	single-organism catabolic process	39	0.593856	0.792288
										GO:0034645	cellular macromolecule biosynthetic process	81	0.60375	0.802419
										GO:0018130	heterocycle biosynthetic process	83	0.604363	0.802419
										GO:0019318	hexose metabolic process	9	0.615511	0.815257
										GO:0006974	cellular response to DNA damage stimulus	8	0.619613	0.818722
										GO:0009069	serine family amino acid metabolic process	7	0.624719	0.823493
										GO:0034220	ion transmembrane transport	6	0.631227	0.82811
										GO:0042221	response to chemical	6	0.631227	0.82811
										GO:0009059	macromolecule biosynthetic process	81	0.635477	0.829475
										GO:0072524	pyridine-containing compound metabolic process	5	0.639795	0.829475
										GO:0098655	cation transmembrane transport	5	0.639795	0.829475
										GO:0098660	inorganic ion transmembrane transport	5	0.639795	0.829475
										GO:0098662	inorganic cation transmembrane transport	5	0.639795	0.829475
										GO:1901615	organic hydroxy compound metabolic process	4	0.651597	0.842793
										GO:0065008	regulation of biological quality	18	0.660896	0.852818
										GO:0019359	nicotinamide nucleotide biosynthetic process	3	0.668995	0.857247
										GO:0019363	pyridine nucleotide biosynthetic process	3	0.668995	0.857247
										GO:0072525	pyridine-containing compound biosynthetic process	3	0.668995	0.857247
										GO:0006812	cation transport	14	0.672628	0.859903
										GO:0009108	coenzyme biosynthetic process	11	0.685824	0.874743
										GO:0006811	ion transport	30	0.690167	0.878249
										GO:0006817	phosphate ion transport	2	0.69769	0.879696
										GO:0042546	cell wall biogenesis	2	0.69769	0.879696
										GO:0051704	multi-organism process	2	0.69769	0.879696
										GO:0071941	nitrogen cycle metabolic process	2	0.69769	0.879696
										GO:0005975	carbohydrate metabolic process	19	0.714298	0.898581
										GO:0006575	cellular modified amino acid metabolic process	6	0.726888	0.910391
										GO:0032259	methylation	5	0.741206	0.910391
										GO:0043414	macromolecule methylation	5	0.741206	0.910391
										GO:0044765	single-organism transport	42	0.751195	0.910391
										GO:1902578	single-organism localization	42	0.751195	0.910391
										GO:0006522	alanine metabolic process	1	0.756789	0.910391
										GO:0006749	glutathione metabolic process	1	0.756789	0.910391
										GO:0015009	corrin metabolic process	1	0.756789	0.910391
										GO:0018904	ether metabolic process	1	0.756789	0.910391
										GO:0019400	alditol metabolic process	1	0.756789	0.910391
										GO:0019751	polyol metabolic process	1	0.756789	0.910391
										GO:0033353	S-adenosylmethionine cycle	1	0.756789	0.910391
										GO:0034308	primary alcohol metabolic process	1	0.756789	0.910391
										GO:0043102	amino acid salvage	1	0.756789	0.910391
										GO:0046498	S-adenosylhomocysteine metabolic process	1	0.756789	0.910391
										GO:0046500	S-adenosylmethionine metabolic process	1	0.756789	0.910391
										GO:0051181	cofactor transport	1	0.756789	0.910391
										GO:0051276	chromosome organization	1	0.756789	0.910391
										GO:0005976	polysaccharide metabolic process	4	0.759717	0.910391
										GO:0006305	DNA alkylation	4	0.759717	0.910391
										GO:0006760	folic acid-containing compound metabolic process	4	0.759717	0.910391
										GO:0009235	cobalamin metabolic process	10	0.760036	0.910391
										GO:0006810	transport	99	0.767981	0.917912
										GO:0019362	pyridine nucleotide metabolic process	3	0.784783	0.93193
										GO:0044264	cellular polysaccharide metabolic process	3	0.784783	0.93193
										GO:0046496	nicotinamide nucleotide metabolic process	3	0.784783	0.93193
										GO:0006464	cellular protein modification process	13	0.794481	0.939397
										GO:0036211	protein modification process	13	0.794481	0.939397
										GO:1901362	organic cyclic compound biosynthetic process	75	0.802719	0.947105
										GO:0006732	coenzyme metabolic process	19	0.807846	0.951118
										GO:0006820	anion transport	10	0.817122	0.958576
										GO:0006066	alcohol metabolic process	2	0.821139	0.958576
										GO:0006260	DNA replication	2	0.821139	0.958576
										GO:0015850	organic hydroxy compound transport	2	0.821139	0.958576
										GO:0019438	aromatic compound biosynthetic process	74	0.825685	0.961844
										GO:0044723	single-organism carbohydrate metabolic process	15	0.827892	0.96238
										GO:0007154	cell communication	21	0.836978	0.970895
										GO:0051716	cellular response to stimulus	30	0.839422	0.971684
										GO:0055085	transmembrane transport	7	0.848715	0.979378
										GO:0034654	nucleobase-containing compound biosynthetic process	70	0.849624	0.979378
										GO:0006306	DNA methylation	3	0.864695	0.986433
										GO:0006772	thiamine metabolic process	3	0.864695	0.986433
										GO:0006865	amino acid transport	3	0.864695	0.986433
										GO:0042723	thiamine-containing compound metabolic process	3	0.864695	0.986433
										GO:0044728	DNA methylation or demethylation	3	0.864695	0.986433
										GO:0009078	pyruvate family amino acid metabolic process	1	0.88018	0.991778
										GO:0018065	protein-cofactor linkage	1	0.88018	0.991778
										GO:0019835	cytolysis	1	0.88018	0.991778
										GO:0042559	pteridine-containing compound biosynthetic process	1	0.88018	0.991778
										GO:0051606	detection of stimulus	1	0.88018	0.991778
										GO:0072593	reactive oxygen species metabolic process	1	0.88018	0.991778
										GO:0044260	cellular macromolecule metabolic process	190	0.893771	1
										GO:0015849	organic acid transport	4	0.895928	1
										GO:0042558	pteridine-containing compound metabolic process	4	0.895928	1
										GO:0046942	carboxylic acid transport	4	0.895928	1
										GO:0071554	cell wall organization or biogenesis	2	0.897212	1
										GO:0006950	response to stress	18	0.907909	1
										GO:0009889	regulation of biosynthetic process	3	0.917185	1
										GO:0010468	regulation of gene expression	3	0.917185	1
										GO:0010556	regulation of macromolecule biosynthetic process	3	0.917185	1
										GO:0031323	regulation of cellular metabolic process	3	0.917185	1
										GO:0031326	regulation of cellular biosynthetic process	3	0.917185	1
										GO:0051171	regulation of nitrogen compound metabolic process	3	0.917185	1
										GO:0060255	regulation of macromolecule metabolic process	3	0.917185	1
										GO:0080090	regulation of primary metabolic process	3	0.917185	1
										GO:2000112	regulation of cellular macromolecule biosynthetic process	3	0.917185	1
										GO:0006006	glucose metabolic process	4	0.934011	1
										GO:0006304	DNA modification	4	0.934011	1
										GO:0015711	organic anion transport	4	0.934011	1
										GO:0006508	proteolysis	1	0.941011	1
										GO:0065007	biological regulation	37	0.953184	1
										GO:0051179	localization	130	0.95583	1
										GO:0050794	regulation of cellular process	19	0.956547	1
										GO:0016310	phosphorylation	6	0.958211	1
										GO:0019725	cellular homeostasis	6	0.958211	1
										GO:0044262	cellular carbohydrate metabolic process	4	0.958991	1
										GO:0006468	protein phosphorylation	5	0.966561	1
										GO:0051234	establishment of localization	128	0.967117	1
										GO:0006355	regulation of transcription, DNA-templated	2	0.968012	1
										GO:0019219	regulation of nucleobase-containing compound metabolic process	2	0.968012	1
										GO:0051252	regulation of RNA metabolic process	2	0.968012	1
										GO:1903506	regulation of nucleic acid-templated transcription	2	0.968012	1
										GO:2001141	regulation of RNA biosynthetic process	2	0.968012	1
										GO:0006007	glucose catabolic process	3	0.970837	1
										GO:0019222	regulation of metabolic process	3	0.970837	1
										GO:0019320	hexose catabolic process	3	0.970837	1
										GO:0046365	monosaccharide catabolic process	3	0.970837	1
										GO:0015931	nucleobase-containing compound transport	1	0.970979	1
										GO:0022904	respiratory electron transport chain	1	0.970979	1
										GO:0042592	homeostatic process	6	0.972905	1
										GO:0050789	regulation of biological process	19	0.97576	1
										GO:0022900	electron transport chain	2	0.982534	1
										GO:0030001	metal ion transport	6	0.982693	1
										GO:0016052	carbohydrate catabolic process	3	0.983112	1
										GO:0044724	single-organism carbohydrate catabolic process	3	0.983112	1
										GO:0007165	signal transduction	12	0.984126	1
										GO:0044700	single organism signaling	12	0.984126	1
										GO:0031163	metallo-sulfur cluster assembly	1	0.985732	1
										GO:0023052	signaling	12	0.989077	1
										GO:0071705	nitrogen compound transport	4	0.99106	1
										GO:0090304	nucleic acid metabolic process	148	0.995034	1
										GO:0050896	response to stimulus	44	0.996529	1
										GO:0044282	small molecule catabolic process	3	0.99695	1
										GO:0000041	transition metal ion transport	1	0.999594	1
										GO:0045333	cellular respiration	3	0.999724	1
										GO:0006351	transcription, DNA-templated	37	0.999877	1
										GO:0032774	RNA biosynthetic process	37	0.999877	1
										GO:0097659	nucleic acid-templated transcription	37	0.999877	1
										GO:0015980	energy derivation by oxidation of organic compounds	3	0.999997	1
										GO:0006259	DNA metabolic process	53	0.999998	1
										GO:0006091	generation of precursor metabolites and energy	6	0.999999	1
										GO:0055114	oxidation-reduction process	4	1	1
										GO:0006310	DNA recombination	2	1	1

## Sheet: II-1_down-regulated
Table S1: GO enrichment analysis of DEGs within the treatment samples. Terms that are significantly enriched were marked with red.
cellular component					molecular function					biological process
GO ID	Description	Genes	P-value	FDR	GO ID	Description	Genes	P-value	FDR	GO ID	Description	Genes	P-value	FDR
GO:0016020	membrane	48	8.72538e-05	0.00209409	GO:0016651	oxidoreductase activity, acting on NAD(P)H	19	1.80735e-16	2.42185e-14	GO:0006091	generation of precursor metabolites and energy	20	1.47869e-10	3.0461e-08
GO:0044425	membrane part	37	0.00328848	0.0282638	GO:0003954	NADH dehydrogenase activity	13	2.14465e-12	1.43692e-10	GO:0015980	energy derivation by oxidation of organic compounds	15	6.55453e-09	6.75117e-07
GO:0031224	intrinsic component of membrane	36	0.00353297	0.0282638	GO:0016491	oxidoreductase activity	50	7.11564e-12	3.17832e-10	GO:0045333	cellular respiration	12	5.85675e-08	4.02164e-06
GO:0043227	membrane-bounded organelle	2	0.105486	0.632914	GO:0016655	oxidoreductase activity, acting on NAD(P)H, quinone or similar compound as acceptor	9	1.43886e-08	3.85614e-07	GO:0055114	oxidation-reduction process	17	8.20657e-07	4.22638e-05
GO:0044459	plasma membrane part	1	0.218788	0.851218	GO:0050136	NADH dehydrogenase (quinone) activity	9	1.43886e-08	3.85614e-07	GO:0009060	aerobic respiration	8	6.44069e-06	0.000265356
GO:0019867	outer membrane	4	0.219065	0.851218	GO:0001071	nucleic acid binding transcription factor activity	20	0.000229154	0.00511777	GO:0022904	respiratory electron transport chain	4	0.000663152	0.0227682
GO:0005886	plasma membrane	1	0.3097	0.851218	GO:0000988	transcription factor activity, protein binding	4	0.00162864	0.0242486	GO:0005977	glycogen metabolic process	3	0.00133362	0.0274725
GO:0071944	cell periphery	2	0.326514	0.851218	GO:0000990	transcription factor activity, core RNA polymerase binding	4	0.00162864	0.0242486	GO:0006073	cellular glucan metabolic process	3	0.00133362	0.0274725
GO:0009274	peptidoglycan-based cell wall	1	0.390141	0.851218	GO:0000996	core DNA-dependent RNA polymerase binding promoter specificity activity	4	0.00162864	0.0242486	GO:0006112	energy reserve metabolic process	3	0.00133362	0.0274725
GO:0031090	organelle membrane	1	0.390141	0.851218	GO:0048037	cofactor binding	22	0.00303291	0.0406409	GO:0044042	glucan metabolic process	3	0.00133362	0.0274725
GO:0044422	organelle part	1	0.390141	0.851218	GO:0060089	molecular transducer activity	5	0.00849907	0.0906175	GO:0044262	cellular carbohydrate metabolic process	6	0.0014861	0.0278305
GO:0005618	cell wall	1	0.461305	0.922611	GO:0016903	oxidoreductase activity, acting on the aldehyde or oxo group of donors	6	0.00871472	0.0906175	GO:0006351	transcription, DNA-templated	22	0.00236258	0.0347637
GO:0043226	organelle	2	0.571741	0.994143	GO:0004448	isocitrate dehydrogenase activity	2	0.0114962	0.0906175	GO:0032774	RNA biosynthetic process	22	0.00236258	0.0347637
GO:0030312	external encapsulating structure	1	0.579917	0.994143	GO:0008746	NAD(P)+ transhydrogenase activity	2	0.0114962	0.0906175	GO:0097659	nucleic acid-templated transcription	22	0.00236258	0.0347637
GO:0030313	cell envelope	2	0.638199	1	GO:0016417	S-acyltransferase activity	2	0.0114962	0.0906175	GO:0044264	cellular polysaccharide metabolic process	4	0.0038764	0.0532359
GO:0031975	envelope	2	0.696415	1	GO:0016652	oxidoreductase activity, acting on NAD(P)H, NAD(P) as acceptor	2	0.0114962	0.0906175	GO:0044723	single-organism carbohydrate metabolic process	9	0.00907729	0.112257
GO:0043234	protein complex	3	0.905562	1	GO:0016709	oxidoreductase activity, acting on paired donors, with incorporation or reduction of molecular oxygen, NAD(P)H as one donor, and incorporation of one atom of oxygen	2	0.0114962	0.0906175	GO:0005975	carbohydrate metabolic process	10	0.00926397	0.112257
GO:0032991	macromolecular complex	4	0.998823	1	GO:0004672	protein kinase activity	5	0.0220735	0.147892	GO:0019725	cellular homeostasis	6	0.010012	0.114581
GO:0030529	intracellular ribonucleoprotein complex	1	0.999251	1	GO:0004673	protein histidine kinase activity	5	0.0220735	0.147892	GO:0005976	polysaccharide metabolic process	4	0.0116691	0.119494
GO:1990904	ribonucleoprotein complex	1	0.999251	1	GO:0016775	phosphotransferase activity, nitrogenous group as acceptor	5	0.0220735	0.147892	GO:0022900	electron transport chain	4	0.0116691	0.119494
GO:0005623	cell	38	0.99997	1	GO:0046914	transition metal ion binding	17	0.0302781	0.193203	GO:0015837	amine transport	2	0.0121815	0.119494
GO:0044464	cell part	38	0.99997	1	GO:0016668	oxidoreductase activity, acting on a sulfur group of donors, NAD(P) as acceptor	2	0.0320427	0.195169	GO:0042592	homeostatic process	6	0.0133185	0.12471
GO:0044424	intracellular part	8	1	1	GO:0016773	phosphotransferase activity, alcohol group as acceptor	5	0.0362726	0.211327	GO:0006468	protein phosphorylation	5	0.0247414	0.221597
GO:0005622	intracellular	8	1	1	GO:0016667	oxidoreductase activity, acting on a sulfur group of donors	4	0.042416	0.22735	GO:0005991	trehalose metabolic process	2	0.0338771	0.290779
					GO:0034062	RNA polymerase activity	4	0.042416	0.22735	GO:0051234	establishment of localization	40	0.0367703	0.302987
					GO:0004497	monooxygenase activity	3	0.0455051	0.234526	GO:0016310	phosphorylation	5	0.0404488	0.311825
					GO:0004871	signal transducer activity	9	0.0511076	0.253645	GO:0051179	localization	40	0.0408703	0.311825
					GO:0016301	kinase activity	8	0.0574794	0.27508	GO:0005984	disaccharide metabolic process	2	0.0628554	0.44649
					GO:0016614	oxidoreductase activity, acting on CH-OH group of donors	6	0.0715604	0.330658	GO:0009311	oligosaccharide metabolic process	2	0.0628554	0.44649
					GO:0046872	metal ion binding	21	0.0773531	0.34551	GO:0019438	aromatic compound biosynthetic process	23	0.0824317	0.463056
					GO:0016705	oxidoreductase activity, acting on paired donors, with incorporation or reduction of molecular oxygen	3	0.0830808	0.359124	GO:0071702	organic substance transport	11	0.0872121	0.463056
					GO:0016758	transferase activity, transferring hexosyl groups	2	0.0923892	0.360125	GO:0034654	nucleobase-containing compound biosynthetic process	22	0.0873072	0.463056
					GO:0016209	antioxidant activity	3	0.105526	0.360125	GO:1901362	organic cyclic compound biosynthetic process	23	0.0873173	0.463056
					GO:0000104	succinate dehydrogenase activity	1	0.1075	0.360125	GO:0071705	nitrogen compound transport	4	0.0911799	0.463056
					GO:0004738	pyruvate dehydrogenase activity	1	0.1075	0.360125	GO:0006066	alcohol metabolic process	2	0.0972575	0.463056
					GO:0016413	O-acetyltransferase activity	1	0.1075	0.360125	GO:0006580	ethanolamine metabolic process	1	0.110667	0.463056
					GO:0016418	S-acetyltransferase activity	1	0.1075	0.360125	GO:0034309	primary alcohol biosynthetic process	1	0.110667	0.463056
					GO:0016624	oxidoreductase activity, acting on the aldehyde or oxo group of donors, disulfide as acceptor	1	0.1075	0.360125	GO:0042439	ethanolamine-containing compound metabolic process	1	0.110667	0.463056
					GO:0016751	S-succinyltransferase activity	1	0.1075	0.360125	GO:0042743	hydrogen peroxide metabolic process	1	0.110667	0.463056
					GO:0046527	glucosyltransferase activity	1	0.1075	0.360125	GO:0046165	alcohol biosynthetic process	1	0.110667	0.463056
					GO:0003824	catalytic activity	134	0.117533	0.384133	GO:0046335	ethanolamine biosynthetic process	1	0.110667	0.463056
					GO:0016798	hydrolase activity, acting on glycosyl bonds	3	0.130041	0.414894	GO:0097164	ammonium ion metabolic process	1	0.110667	0.463056
					GO:0016616	oxidoreductase activity, acting on the CH-OH group of donors, NAD or NADP as acceptor	4	0.138927	0.432936	GO:1901160	primary amino compound metabolic process	1	0.110667	0.463056
					GO:0016627	oxidoreductase activity, acting on the CH-CH group of donors	4	0.159897	0.486958	GO:1901162	primary amino compound biosynthetic process	1	0.110667	0.463056
					GO:0005275	amine transmembrane transporter activity	2	0.168305	0.501175	GO:1901617	organic hydroxy compound biosynthetic process	1	0.110667	0.463056
					GO:0005310	dicarboxylic acid transmembrane transporter activity	1	0.203504	0.55652	GO:0006007	glucose catabolic process	3	0.112888	0.463056
					GO:0016671	oxidoreductase activity, acting on a sulfur group of donors, disulfide as acceptor	1	0.203504	0.55652	GO:0015849	organic acid transport	3	0.112888	0.463056
					GO:0018271	biotin-protein ligase activity	1	0.203504	0.55652	GO:0019320	hexose catabolic process	3	0.112888	0.463056
					GO:0046912	transferase activity, transferring acyl groups, acyl groups converted into alkyl on transfer	1	0.203504	0.55652	GO:0046365	monosaccharide catabolic process	3	0.112888	0.463056
					GO:0016638	oxidoreductase activity, acting on the CH-NH2 group of donors	2	0.251024	0.672743	GO:0046942	carboxylic acid transport	3	0.112888	0.463056
					GO:0050662	coenzyme binding	6	0.273677	0.688829	GO:0034645	cellular macromolecule biosynthetic process	23	0.11464	0.463056
					GO:0051536	iron-sulfur cluster binding	6	0.273677	0.688829	GO:0009059	macromolecule biosynthetic process	23	0.12069	0.478119
					GO:0008374	O-acyltransferase activity	1	0.289234	0.688829	GO:0006006	glucose metabolic process	3	0.138801	0.506018
					GO:0016703	oxidoreductase activity, acting on single donors with incorporation of molecular oxygen, incorporation of one atom of oxygen (internal monooxygenases or internal mixed function oxidases)	1	0.289234	0.688829	GO:0015711	organic anion transport	3	0.138801	0.506018
					GO:0016748	succinyltransferase activity	1	0.289234	0.688829	GO:0016052	carbohydrate catabolic process	3	0.138801	0.506018
					GO:0016783	sulfurtransferase activity	1	0.289234	0.688829	GO:0044724	single-organism carbohydrate catabolic process	3	0.138801	0.506018
					GO:0016859	cis-trans isomerase activity	2	0.293009	0.688829	GO:0018130	heterocycle biosynthetic process	23	0.140015	0.506018
					GO:0016772	transferase activity, transferring phosphorus-containing groups	14	0.299937	0.692959	GO:0023052	signaling	6	0.200446	0.663186
					GO:0043167	ion binding	29	0.308518	0.700703	GO:0006633	fatty acid biosynthetic process	1	0.209152	0.663186
					GO:0016407	acetyltransferase activity	2	0.334672	0.73157	GO:0019740	nitrogen utilization	1	0.209152	0.663186
					GO:0004601	peroxidase activity	1	0.365785	0.73157	GO:0034308	primary alcohol metabolic process	1	0.209152	0.663186
					GO:0005381	iron ion transmembrane transporter activity	1	0.365785	0.73157	GO:0034755	iron ion transmembrane transport	1	0.209152	0.663186
					GO:0008514	organic anion transmembrane transporter activity	1	0.365785	0.73157	GO:0072330	monocarboxylic acid biosynthetic process	1	0.209152	0.663186
					GO:0016405	CoA-ligase activity	1	0.365785	0.73157	GO:0006464	cellular protein modification process	5	0.21067	0.663186
					GO:0016684	oxidoreductase activity, acting on peroxide as acceptor	1	0.365785	0.73157	GO:0036211	protein modification process	5	0.21067	0.663186
					GO:0016877	ligase activity, forming carbon-sulfur bonds	1	0.365785	0.73157	GO:0065008	regulation of biological quality	6	0.218795	0.663186
					GO:0046943	carboxylic acid transmembrane transporter activity	1	0.365785	0.73157	GO:0006865	amino acid transport	2	0.218916	0.663186
					GO:0016836	hydro-lyase activity	3	0.396695	0.781723	GO:1901615	organic hydroxy compound metabolic process	2	0.218916	0.663186
					GO:0004553	hydrolase activity, hydrolyzing O-glycosyl compounds	1	0.434134	0.831057	GO:0044282	small molecule catabolic process	3	0.225891	0.674399
					GO:0016782	transferase activity, transferring sulfur-containing groups	1	0.434134	0.831057	GO:0065007	biological regulation	12	0.247599	0.72865
					GO:0043169	cation binding	25	0.442519	0.833422	GO:0006873	cellular ion homeostasis	1	0.296789	0.804455
					GO:0015291	secondary active transmembrane transporter activity	2	0.454028	0.833422	GO:0009309	amine biosynthetic process	1	0.296789	0.804455
					GO:0016620	oxidoreductase activity, acting on the aldehyde or oxo group of donors, NAD or NADP as acceptor	2	0.454028	0.833422	GO:0030003	cellular cation homeostasis	1	0.296789	0.804455
					GO:0005342	organic acid transmembrane transporter activity	1	0.495155	0.884678	GO:0042401	cellular biogenic amine biosynthetic process	1	0.296789	0.804455
					GO:0016780	phosphotransferase activity, for other substituted phosphate groups	1	0.495155	0.884678	GO:0055082	cellular chemical homeostasis	1	0.296789	0.804455
					GO:0051540	metal cluster binding	7	0.506966	0.893862	GO:0072593	reactive oxygen species metabolic process	1	0.296789	0.804455
					GO:0005506	iron ion binding	3	0.514119	0.894701	GO:0016070	RNA metabolic process	22	0.306133	0.819006
					GO:0016831	carboxy-lyase activity	2	0.526572	0.904623	GO:0006810	transport	25	0.315762	0.833936
					GO:0015036	disulfide oxidoreductase activity	1	0.54963	0.920631	GO:0019318	hexose metabolic process	3	0.320507	0.835753
					GO:0046915	transition metal ion transmembrane transporter activity	1	0.54963	0.920631	GO:0007165	signal transduction	5	0.344122	0.839153
					GO:0019842	vitamin binding	2	0.622636	1	GO:0044700	single organism signaling	5	0.344122	0.839153
					GO:0016779	nucleotidyltransferase activity	4	0.639054	1	GO:0000041	transition metal ion transport	2	0.348159	0.839153
					GO:0016835	carbon-oxygen lyase activity	3	0.642022	1	GO:0005996	monosaccharide metabolic process	3	0.352451	0.839153
					GO:0022892	substrate-specific transporter activity	10	0.699465	1	GO:0006779	porphyrin-containing compound biosynthetic process	1	0.374767	0.839153
					GO:0016879	ligase activity, forming carbon-nitrogen bonds	4	0.713992	1	GO:0015688	iron chelate transport	1	0.374767	0.839153
					GO:0016701	oxidoreductase activity, acting on single donors with incorporation of molecular oxygen	1	0.714974	1	GO:0033014	tetrapyrrole biosynthetic process	1	0.374767	0.839153
					GO:0022890	inorganic cation transmembrane transporter activity	3	0.726051	1	GO:0033692	cellular polysaccharide biosynthetic process	1	0.374767	0.839153
					GO:0008509	anion transmembrane transporter activity	1	0.745827	1	GO:0034637	cellular carbohydrate biosynthetic process	1	0.374767	0.839153
					GO:0046873	metal ion transmembrane transporter activity	1	0.745827	1	GO:0048878	chemical homeostasis	1	0.374767	0.839153
					GO:0016830	carbon-carbon lyase activity	2	0.748369	1	GO:0050801	ion homeostasis	1	0.374767	0.839153
					GO:0008757	S-adenosylmethionine-dependent methyltransferase activity	1	0.773357	1	GO:0055080	cation homeostasis	1	0.374767	0.839153
					GO:0022804	active transmembrane transporter activity	4	0.776975	1	GO:1901678	iron coordination entity transport	1	0.374767	0.839153
					GO:0008324	cation transmembrane transporter activity	3	0.778411	1	GO:0044271	cellular nitrogen compound biosynthetic process	24	0.383189	0.848785
					GO:0016829	lyase activity	6	0.805551	1	GO:0009308	amine metabolic process	2	0.390031	0.854749
					GO:0016746	transferase activity, transferring acyl groups	4	0.816683	1	GO:0000271	polysaccharide biosynthetic process	1	0.444145	0.943235
					GO:0016757	transferase activity, transferring glycosyl groups	2	0.82149	1	GO:0006826	iron ion transport	1	0.444145	0.943235
					GO:0022891	substrate-specific transmembrane transporter activity	6	0.826423	1	GO:0016051	carbohydrate biosynthetic process	1	0.444145	0.943235
					GO:0015078	hydrogen ion transmembrane transporter activity	1	0.839387	1	GO:0006820	anion transport	3	0.476768	1
					GO:0005215	transporter activity	12	0.852137	1	GO:0050789	regulation of biological process	6	0.483399	1
					GO:0016747	transferase activity, transferring acyl groups other than amino-acyl groups	3	0.858622	1	GO:0007154	cell communication	5	0.6091	1
					GO:0015075	ion transmembrane transporter activity	4	0.869925	1	GO:0000097	sulfur amino acid biosynthetic process	1	0.609605	1
					GO:0004175	endopeptidase activity	1	0.886258	1	GO:0006772	thiamine metabolic process	1	0.609605	1
					GO:0015077	monovalent inorganic cation transmembrane transporter activity	1	0.886258	1	GO:0042723	thiamine-containing compound metabolic process	1	0.609605	1
					GO:0016769	transferase activity, transferring nitrogenous groups	1	0.886258	1	GO:0044272	sulfur compound biosynthetic process	1	0.609605	1
					GO:0022857	transmembrane transporter activity	8	0.890121	1	GO:0043412	macromolecule modification	7	0.626098	1
					GO:0016874	ligase activity	5	0.952362	1	GO:0050794	regulation of cellular process	5	0.628496	1
					GO:0016810	hydrolase activity, acting on carbon-nitrogen (but not peptide) bonds	1	0.959773	1	GO:0044765	single-organism transport	9	0.655332	1
					GO:0016740	transferase activity	26	0.971241	1	GO:1902578	single-organism localization	9	0.655332	1
					GO:0016853	isomerase activity	2	0.977665	1	GO:0030001	metal ion transport	2	0.667718	1
					GO:0008168	methyltransferase activity	1	0.984116	1	GO:0006644	phospholipid metabolic process	1	0.691669	1
					GO:0070011	peptidase activity, acting on L-amino acid peptides	1	0.991136	1	GO:0098655	cation transmembrane transport	1	0.691669	1
					GO:0004518	nuclease activity	1	0.992984	1	GO:0098660	inorganic ion transmembrane transport	1	0.691669	1
					GO:0008233	peptidase activity	1	0.993759	1	GO:0098662	inorganic cation transmembrane transport	1	0.691669	1
					GO:0005488	binding	85	0.99668	1	GO:0006811	ion transport	6	0.700915	1
					GO:0003677	DNA binding	1	0.999157	1	GO:0000096	sulfur amino acid metabolic process	1	0.72602	1
					GO:0016788	hydrolase activity, acting on ester bonds	1	0.999252	1	GO:0006576	cellular biogenic amine metabolic process	1	0.72602	1
					GO:0000166	nucleotide binding	20	0.999502	1	GO:0006778	porphyrin-containing compound metabolic process	1	0.72602	1
					GO:1901265	nucleoside phosphate binding	20	0.999502	1	GO:0019222	regulation of metabolic process	1	0.72602	1
					GO:0036094	small molecule binding	22	0.999677	1	GO:0044106	cellular amine metabolic process	1	0.72602	1
					GO:0016741	transferase activity, transferring one-carbon groups	1	0.999711	1	GO:0034220	ion transmembrane transport	1	0.756564	1
					GO:0003676	nucleic acid binding	18	0.999946	1	GO:0032787	monocarboxylic acid metabolic process	2	0.76354	1
					GO:0032559	adenyl ribonucleotide binding	10	0.999993	1	GO:1901576	organic substance biosynthetic process	27	0.769948	1
					GO:0030554	adenyl nucleotide binding	10	0.999994	1	GO:0006721	terpenoid metabolic process	1	0.783722	1
					GO:0017111	nucleoside-triphosphatase activity	1	0.999998	1	GO:0043648	dicarboxylic acid metabolic process	1	0.807866	1
					GO:0097159	organic cyclic compound binding	38	0.999999	1	GO:0006790	sulfur compound metabolic process	2	0.818863	1
					GO:1901363	heterocyclic compound binding	38	0.999999	1	GO:0044249	cellular biosynthetic process	28	0.824733	1
					GO:0032555	purine ribonucleotide binding	10	0.999999	1	GO:0050896	response to stimulus	10	0.824831	1
					GO:0017076	purine nucleotide binding	10	0.999999	1	GO:0006812	cation transport	2	0.849043	1
					GO:0032553	ribonucleotide binding	10	0.999999	1	GO:0009058	biosynthetic process	28	0.862323	1
					GO:0097367	carbohydrate derivative binding	10	1	1	GO:0006631	fatty acid metabolic process	1	0.865365	1
					GO:0016462	pyrophosphatase activity	1	1	1	GO:0006720	isoprenoid metabolic process	1	0.865365	1
					GO:0016818	hydrolase activity, acting on acid anhydrides, in phosphorus-containing anhydrides	1	1	1	GO:0008610	lipid biosynthetic process	1	0.865365	1
					GO:0016817	hydrolase activity, acting on acid anhydrides	1	1	1	GO:0055085	transmembrane transport	1	0.865365	1
					GO:0016787	hydrolase activity	9	1	1	GO:0051716	cellular response to stimulus	5	0.873733	1
										GO:0044255	cellular lipid metabolic process	3	0.891714	1
										GO:0010467	gene expression	22	0.892283	1
										GO:0044283	small molecule biosynthetic process	3	0.900328	1
										GO:0044267	cellular protein metabolic process	7	0.91901	1
										GO:0072527	pyrimidine-containing compound metabolic process	1	0.925696	1
										GO:0006629	lipid metabolic process	3	0.940264	1
										GO:0051188	cofactor biosynthetic process	1	0.95908	1
										GO:0006950	response to stress	2	0.960993	1
										GO:0016053	organic acid biosynthetic process	2	0.96813	1
										GO:0046394	carboxylic acid biosynthetic process	2	0.96813	1
										GO:0015031	protein transport	1	0.980056	1
										GO:0033013	tetrapyrrole metabolic process	1	0.980056	1
										GO:0045184	establishment of protein localization	1	0.980056	1
										GO:0044712	single-organism catabolic process	4	0.980693	1
										GO:0008104	protein localization	1	0.984316	1
										GO:0033036	macromolecule localization	1	0.984316	1
										GO:1901575	organic substance catabolic process	4	0.99053	1
										GO:0009056	catabolic process	4	0.991354	1
										GO:0051186	cofactor metabolic process	2	0.992592	1
										GO:0006732	coenzyme metabolic process	1	0.993254	1
										GO:0006766	vitamin metabolic process	1	0.993254	1
										GO:0006767	water-soluble vitamin metabolic process	1	0.993254	1
										GO:0019538	protein metabolic process	8	0.993528	1
										GO:0008152	metabolic process	122	0.993913	1
										GO:0008652	cellular amino acid biosynthetic process	1	0.994022	1
										GO:0044260	cellular macromolecule metabolic process	31	0.994459	1
										GO:0006730	one-carbon metabolic process	1	0.996738	1
										GO:0090304	nucleic acid metabolic process	23	0.998411	1
										GO:0006796	phosphate-containing compound metabolic process	10	0.998824	1
										GO:0044711	single-organism biosynthetic process	4	0.998828	1
										GO:0006793	phosphorus metabolic process	10	0.999002	1
										GO:0044699	single-organism process	53	0.999108	1
										GO:0009143	nucleoside triphosphate catabolic process	1	0.999477	1
										GO:0009146	purine nucleoside triphosphate catabolic process	1	0.999477	1
										GO:0009203	ribonucleoside triphosphate catabolic process	1	0.999477	1
										GO:0009207	purine ribonucleoside triphosphate catabolic process	1	0.999477	1
										GO:0046434	organophosphate catabolic process	1	0.999477	1
										GO:1901292	nucleoside phosphate catabolic process	1	0.999477	1
										GO:0019439	aromatic compound catabolic process	1	0.999537	1
										GO:0034655	nucleobase-containing compound catabolic process	1	0.999537	1
										GO:0044270	cellular nitrogen compound catabolic process	1	0.999537	1
										GO:0046700	heterocycle catabolic process	1	0.999537	1
										GO:1901361	organic cyclic compound catabolic process	1	0.999537	1
										GO:0044248	cellular catabolic process	1	0.999805	1
										GO:0009144	purine nucleoside triphosphate metabolic process	1	0.999881	1
										GO:0009199	ribonucleoside triphosphate metabolic process	1	0.999881	1
										GO:0009205	purine ribonucleoside triphosphate metabolic process	1	0.999881	1
										GO:0009141	nucleoside triphosphate metabolic process	1	0.999918	1
										GO:0044763	single-organism cellular process	38	0.999934	1
										GO:1901566	organonitrogen compound biosynthetic process	3	0.999968	1
										GO:0019752	carboxylic acid metabolic process	5	0.999994	1
										GO:0006082	organic acid metabolic process	5	0.999994	1
										GO:0043436	oxoacid metabolic process	5	0.999994	1
										GO:0044710	single-organism metabolic process	32	0.999995	1
										GO:0043170	macromolecule metabolic process	34	0.999998	1
										GO:0019637	organophosphate metabolic process	2	0.999999	1
										GO:0044237	cellular metabolic process	66	0.999999	1
										GO:0006753	nucleoside phosphate metabolic process	1	1	1
										GO:0009987	cellular process	73	1	1
										GO:0006520	cellular amino acid metabolic process	1	1	1
										GO:0055086	nucleobase-containing small molecule metabolic process	1	1	1
										GO:0006139	nucleobase-containing compound metabolic process	24	1	1
										GO:0006259	DNA metabolic process	1	1	1
										GO:0034641	cellular nitrogen compound metabolic process	27	1	1
										GO:0006725	cellular aromatic compound metabolic process	26	1	1
										GO:1901360	organic cyclic compound metabolic process	26	1	1
										GO:0046483	heterocycle metabolic process	26	1	1
										GO:0044238	primary metabolic process	46	1	1
										GO:1901564	organonitrogen compound metabolic process	5	1	1
										GO:0044281	small molecule metabolic process	13	1	1
										GO:0006807	nitrogen compound metabolic process	30	1	1
										GO:0071704	organic substance metabolic process	52	1	1

## Sheet: II-2_up-regulated
Table S1: GO enrichment analysis of DEGs within the treatment samples. Terms that are significantly enriched were marked with red.
cellular component					molecular function					biological process
GO ID	Description	Genes	P-value	FDR	GO ID	Description	Genes	P-value	FDR	GO ID	Description	Genes	P-value	FDR
GO:0044424	intracellular part	196	2.02789e-12	9.84434e-11	GO:0003723	RNA binding	50	2.71862e-09	8.48208e-07	GO:0071704	organic substance metabolic process	521	7.01598e-14	3.96403e-11
GO:0005622	intracellular	196	3.51584e-12	9.84434e-11	GO:0005198	structural molecule activity	42	2.69681e-07	4.20702e-05	GO:0044281	small molecule metabolic process	252	1.61608e-10	4.56544e-08
GO:0032991	macromolecular complex	73	1.71319e-07	3.19795e-06	GO:0016740	transferase activity	189	0.000162007	0.0168488	GO:1901564	organonitrogen compound metabolic process	183	6.57511e-10	1.23831e-07
GO:0030529	intracellular ribonucleoprotein complex	45	6.02513e-07	6.74814e-06	GO:0017076	purine nucleotide binding	163	0.000755187	0.0498234	GO:0044711	single-organism biosynthetic process	83	1.20371e-09	1.61064e-07
GO:1990904	ribonucleoprotein complex	45	6.02513e-07	6.74814e-06	GO:0032555	purine ribonucleotide binding	162	0.00093468	0.0498234	GO:1901566	organonitrogen compound biosynthetic process	94	1.42535e-09	1.61064e-07
GO:0005623	cell	259	1.62764e-05	0.000130211	GO:0097367	carbohydrate derivative binding	163	0.000958142	0.0498234	GO:0009123	nucleoside monophosphate metabolic process	27	6.06181e-08	4.61271e-06
GO:0044464	cell part	259	1.62764e-05	0.000130211	GO:0032553	ribonucleotide binding	162	0.0011811	0.0526434	GO:0009124	nucleoside monophosphate biosynthetic process	27	6.06181e-08	4.61271e-06
GO:0016469	proton-transporting two-sector ATPase complex	8	0.00325906	0.0202786	GO:0036094	small molecule binding	198	0.00403986	0.155199	GO:0090407	organophosphate biosynthetic process	40	6.53127e-08	4.61271e-06
GO:0098796	membrane protein complex	8	0.00325906	0.0202786	GO:0019001	guanyl nucleotide binding	21	0.00497433	0.155199	GO:0044238	primary metabolic process	426	3.24747e-07	2.03869e-05
GO:0033178	proton-transporting two-sector ATPase complex, catalytic domain	5	0.0282038	0.157941	GO:0032561	guanyl ribonucleotide binding	21	0.00497433	0.155199	GO:0009156	ribonucleoside monophosphate biosynthetic process	24	4.76115e-07	2.4455e-05
GO:0043234	protein complex	28	0.0332168	0.169104	GO:0008135	translation factor activity, RNA binding	13	0.00916154	0.236971	GO:0009161	ribonucleoside monophosphate metabolic process	24	4.76115e-07	2.4455e-05
GO:0043229	intracellular organelle	10	0.077548	0.361891	GO:0016884	carbon-nitrogen ligase activity, with glutamine as amido-N-donor	9	0.00961196	0.236971	GO:0044763	single-organism cellular process	308	9.74857e-07	4.5625e-05
GO:0033177	proton-transporting two-sector ATPase complex, proton-transporting domain	3	0.118038	0.472152	GO:0030554	adenyl nucleotide binding	143	0.0102261	0.236971	GO:0009126	purine nucleoside monophosphate metabolic process	19	1.31274e-06	4.5625e-05
GO:0044446	intracellular organelle part	3	0.118038	0.472152	GO:0000166	nucleotide binding	180	0.0113928	0.236971	GO:0009127	purine nucleoside monophosphate biosynthetic process	19	1.31274e-06	4.5625e-05
GO:0043226	organelle	10	0.203804	0.654971	GO:1901265	nucleoside phosphate binding	180	0.0113928	0.236971	GO:0009167	purine ribonucleoside monophosphate metabolic process	19	1.31274e-06	4.5625e-05
GO:0019866	organelle inner membrane	2	0.240967	0.654971	GO:0032559	adenyl ribonucleotide binding	142	0.0121548	0.237019	GO:0009168	purine ribonucleoside monophosphate biosynthetic process	19	1.31274e-06	4.5625e-05
GO:0031967	organelle envelope	2	0.240967	0.654971	GO:0003824	catalytic activity	604	0.0145978	0.267912	GO:0055086	nucleobase-containing small molecule metabolic process	94	1.37279e-06	4.5625e-05
GO:0043231	intracellular membrane-bounded organelle	2	0.240967	0.654971	GO:0016746	transferase activity, transferring acyl groups	33	0.0186161	0.32268	GO:0072521	purine-containing compound metabolic process	25	1.73094e-06	5.43322e-05
GO:0031090	organelle membrane	3	0.298934	0.654971	GO:0016763	transferase activity, transferring pentosyl groups	11	0.0255402	0.379861	GO:1901293	nucleoside phosphate biosynthetic process	34	2.17411e-06	6.4651e-05
GO:0044422	organelle part	3	0.298934	0.654971	GO:0016747	transferase activity, transferring acyl groups other than amino-acyl groups	28	0.0262943	0.379861	GO:0044710	single-organism metabolic process	291	2.2935e-06	6.47915e-05
GO:0044444	cytoplasmic part	3	0.298934	0.654971	GO:0016830	carbon-carbon lyase activity	17	0.0272934	0.379861	GO:0006082	organic acid metabolic process	115	2.55872e-06	6.57126e-05
GO:0043228	non-membrane-bounded organelle	6	0.354612	0.654971	GO:0016765	transferase activity, transferring alkyl or aryl (other than methyl) groups	14	0.0277195	0.379861	GO:0043436	oxoacid metabolic process	115	2.55872e-06	6.57126e-05
GO:0043232	intracellular non-membrane-bounded organelle	6	0.354612	0.654971	GO:0016829	lyase activity	44	0.0280026	0.379861	GO:0019752	carboxylic acid metabolic process	114	3.59079e-06	8.82086e-05
GO:0005737	cytoplasm	3	0.483511	0.654971	GO:0016742	hydroxymethyl-, formyl- and related transferase activity	5	0.0293426	0.381454	GO:0044255	cellular lipid metabolic process	37	3.84624e-06	9.05468e-05
GO:0043227	membrane-bounded organelle	3	0.483511	0.654971	GO:0016787	hydrolase activity	160	0.0337823	0.407762	GO:0009259	ribonucleotide metabolic process	17	5.52704e-06	0.000111528
GO:0000502	proteasome complex	1	0.491228	0.654971	GO:0015078	hydrogen ion transmembrane transporter activity	12	0.0341133	0.407762	GO:0009260	ribonucleotide biosynthetic process	17	5.52704e-06	0.000111528
GO:0005739	mitochondrion	1	0.491228	0.654971	GO:0016874	ligase activity	49	0.0352871	0.407762	GO:0046390	ribose phosphate biosynthetic process	17	5.52704e-06	0.000111528
GO:0005740	mitochondrial envelope	1	0.491228	0.654971	GO:0008238	exopeptidase activity	10	0.0417203	0.464884	GO:0072522	purine-containing compound biosynthetic process	17	5.52704e-06	0.000111528
GO:0005743	mitochondrial inner membrane	1	0.491228	0.654971	GO:0070011	peptidase activity, acting on L-amino acid peptides	26	0.0484769	0.521545	GO:0006164	purine nucleotide biosynthetic process	16	1.13289e-05	0.000218079
GO:0005783	endoplasmic reticulum	1	0.491228	0.654971	GO:0008483	transaminase activity	6	0.0584921	0.54605	GO:0006163	purine nucleotide metabolic process	22	1.19654e-05	0.000218079
GO:0005789	endoplasmic reticulum membrane	1	0.491228	0.654971	GO:0016725	oxidoreductase activity, acting on CH or CH2 groups	6	0.0584921	0.54605	GO:0009165	nucleotide biosynthetic process	22	1.19654e-05	0.000218079
GO:0012505	endomembrane system	1	0.491228	0.654971	GO:0004312	fatty acid synthase activity	4	0.0595054	0.54605	GO:0019637	organophosphate metabolic process	93	1.39898e-05	0.000241618
GO:0031227	intrinsic component of endoplasmic reticulum membrane	1	0.491228	0.654971	GO:0016410	N-acyltransferase activity	4	0.0595054	0.54605	GO:1901137	carbohydrate derivative biosynthetic process	19	1.41122e-05	0.000241618
GO:0031300	intrinsic component of organelle membrane	1	0.491228	0.654971	GO:0016634	oxidoreductase activity, acting on the CH-CH group of donors, oxygen as acceptor	4	0.0595054	0.54605	GO:0006793	phosphorus metabolic process	121	1.48862e-05	0.000247373
GO:0031410	cytoplasmic vesicle	1	0.491228	0.654971	GO:0004527	exonuclease activity	9	0.066979	0.58498	GO:0006753	nucleoside phosphate metabolic process	86	1.5622e-05	0.000252183
GO:0031966	mitochondrial membrane	1	0.491228	0.654971	GO:0043169	cation binding	121	0.0693364	0.58498	GO:0044237	cellular metabolic process	464	1.64805e-05	0.000258652
GO:0031982	vesicle	1	0.491228	0.654971	GO:0016817	hydrolase activity, acting on acid anhydrides	78	0.0711772	0.58498	GO:0009117	nucleotide metabolic process	36	1.75279e-05	0.000267655
GO:0033202	DNA helicase complex	1	0.491228	0.654971	GO:0008233	peptidase activity	27	0.0729934	0.58498	GO:0009150	purine ribonucleotide metabolic process	15	2.32047e-05	0.000336171
GO:0042175	nuclear outer membrane-endoplasmic reticulum membrane network	1	0.491228	0.654971	GO:0016741	transferase activity, transferring one-carbon groups	41	0.0746433	0.58498	GO:0009152	purine ribonucleotide biosynthetic process	15	2.32047e-05	0.000336171
GO:0044429	mitochondrial part	1	0.491228	0.654971	GO:0015077	monovalent inorganic cation transmembrane transporter activity	13	0.0749975	0.58498	GO:0006796	phosphate-containing compound metabolic process	119	2.73973e-05	0.000386987
GO:0044432	endoplasmic reticulum part	1	0.491228	0.654971	GO:0016866	intramolecular transferase activity	10	0.0821708	0.605835	GO:0008152	metabolic process	628	3.0152e-05	0.000415509
GO:0098588	bounding membrane of organelle	1	0.491228	0.654971	GO:0016462	pyrophosphatase activity	77	0.0834964	0.605835	GO:0006629	lipid metabolic process	40	3.26732e-05	0.000439532
GO:0031975	envelope	9	0.725109	0.944328	GO:0016818	hydrolase activity, acting on acid anhydrides, in phosphorus-containing anhydrides	77	0.0834964	0.605835	GO:0006520	cellular amino acid metabolic process	89	3.47862e-05	0.000457075
GO:1902494	catalytic complex	2	0.802188	0.999997	GO:0016831	carboxy-lyase activity	11	0.095917	0.671113	GO:0009058	biosynthetic process	177	3.70757e-05	0.000476086
GO:0030313	cell envelope	7	0.868456	0.999997	GO:0016875	ligase activity, forming carbon-oxygen bonds	16	0.102378	0.671113	GO:0044249	cellular biosynthetic process	173	4.29978e-05	0.000539862
GO:0042575	DNA polymerase complex	1	0.86882	0.999997	GO:0016876	ligase activity, forming aminoacyl-tRNA and related compounds	16	0.102378	0.671113	GO:0009987	cellular process	501	5.24214e-05	0.000643871
GO:0061695	transferase complex, transferring phosphorus-containing groups	1	0.86882	0.999997	GO:0003678	DNA helicase activity	5	0.103757	0.671113	GO:0019693	ribose phosphate metabolic process	17	5.3679e-05	0.00064529
GO:1990234	transferase complex	1	0.86882	0.999997	GO:0004536	deoxyribonuclease activity	8	0.105399	0.671113	GO:1901576	organic substance biosynthetic process	162	9.19256e-05	0.00108204
GO:0009274	peptidoglycan-based cell wall	1	0.933521	0.999997	GO:0016407	acetyltransferase activity	8	0.105399	0.671113	GO:0006720	isoprenoid metabolic process	16	0.000104159	0.00120101
GO:0005618	cell wall	1	0.966355	0.999997	GO:0003747	translation release factor activity	3	0.120597	0.671896	GO:0009119	ribonucleoside metabolic process	12	0.000198567	0.00224381
GO:0019867	outer membrane	6	0.984912	0.999997	GO:0004659	prenyltransferase activity	3	0.120597	0.671896	GO:0019538	protein metabolic process	90	0.000285223	0.00315982
GO:0030312	external encapsulating structure	1	0.991416	0.999997	GO:0016679	oxidoreductase activity, acting on diphenols and related substances as donors	3	0.120597	0.671896	GO:0010467	gene expression	145	0.00035913	0.00390208
GO:0071944	cell periphery	1	0.998905	0.999997	GO:0016728	oxidoreductase activity, acting on CH or CH2 groups, disulfide as acceptor	3	0.120597	0.671896	GO:0008652	cellular amino acid biosynthetic process	32	0.000608246	0.00648414
GO:0044425	membrane part	84	0.99995	0.999997	GO:0016774	phosphotransferase activity, carboxyl group as acceptor	3	0.120597	0.671896	GO:0044699	single-organism process	348	0.000654025	0.00684304
GO:0031224	intrinsic component of membrane	78	0.999993	0.999997	GO:0016833	oxo-acid-lyase activity	3	0.120597	0.671896	GO:0009163	nucleoside biosynthetic process	10	0.000827823	0.00792746
GO:0016020	membrane	104	0.999997	0.999997	GO:0030246	carbohydrate binding	3	0.120597	0.671896	GO:0042278	purine nucleoside metabolic process	10	0.000827823	0.00792746
					GO:0016879	ligase activity, forming carbon-nitrogen bonds	26	0.125842	0.688821	GO:0042455	ribonucleoside biosynthetic process	10	0.000827823	0.00792746
					GO:0016853	isomerase activity	29	0.138551	0.723426	GO:0046128	purine ribonucleoside metabolic process	10	0.000827823	0.00792746
					GO:0004812	aminoacyl-tRNA ligase activity	15	0.13912	0.723426	GO:1901659	glycosyl compound biosynthetic process	10	0.000827823	0.00792746
					GO:0005515	protein binding	15	0.13912	0.723426	GO:0043604	amide biosynthetic process	34	0.000976869	0.00919885
					GO:0043167	ion binding	129	0.1528	0.781533	GO:1901605	alpha-amino acid metabolic process	59	0.00102015	0.0094489
					GO:0016757	transferase activity, transferring glycosyl groups	17	0.15545	0.782264	GO:0006721	terpenoid metabolic process	12	0.00141559	0.012497
					GO:0031406	carboxylic acid binding	7	0.162032	0.782385	GO:0009116	nucleoside metabolic process	12	0.00141559	0.012497
					GO:0043177	organic acid binding	7	0.162032	0.782385	GO:1901657	glycosyl compound metabolic process	12	0.00141559	0.012497
					GO:0004175	endopeptidase activity	12	0.165505	0.782385	GO:0006412	translation	33	0.00147437	0.0126215
					GO:0016616	oxidoreductase activity, acting on the CH-OH group of donors, NAD or NADP as acceptor	12	0.165505	0.782385	GO:0043043	peptide biosynthetic process	33	0.00147437	0.0126215
					GO:0008320	protein transmembrane transporter activity	4	0.180157	0.820308	GO:0006518	peptide metabolic process	34	0.00178954	0.0150909
					GO:0022884	macromolecule transmembrane transporter activity	4	0.180157	0.820308	GO:0044267	cellular protein metabolic process	61	0.00183925	0.015282
					GO:0016772	transferase activity, transferring phosphorus-containing groups	60	0.181414	0.820308	GO:0006807	nitrogen compound metabolic process	355	0.00216933	0.0175654
					GO:0016840	carbon-nitrogen lyase activity	5	0.216919	0.828327	GO:0016053	organic acid biosynthetic process	32	0.00220733	0.0175654
					GO:0016627	oxidoreductase activity, acting on the CH-CH group of donors	12	0.234372	0.828327	GO:0046394	carboxylic acid biosynthetic process	32	0.00220733	0.0175654
					GO:0017111	nucleoside-triphosphatase activity	60	0.239005	0.828327	GO:0006754	ATP biosynthetic process	8	0.00344156	0.0255853
					GO:0004520	endodeoxyribonuclease activity	6	0.242327	0.828327	GO:0006818	hydrogen transport	8	0.00344156	0.0255853
					GO:0016860	intramolecular oxidoreductase activity	6	0.242327	0.828327	GO:0042451	purine nucleoside biosynthetic process	8	0.00344156	0.0255853
					GO:0016861	intramolecular oxidoreductase activity, interconverting aldoses and ketoses	6	0.242327	0.828327	GO:0046034	ATP metabolic process	8	0.00344156	0.0255853
					GO:0003933	GTP cyclohydrolase activity	2	0.24425	0.828327	GO:0046129	purine ribonucleoside biosynthetic process	8	0.00344156	0.0255853
					GO:0004470	malic enzyme activity	2	0.24425	0.828327	GO:0044283	small molecule biosynthetic process	32	0.00388266	0.0284897
					GO:0004529	exodeoxyribonuclease activity	2	0.24425	0.828327	GO:0034660	ncRNA metabolic process	37	0.00477554	0.0345921
					GO:0008080	N-acetyltransferase activity	2	0.24425	0.828327	GO:0006399	tRNA metabolic process	32	0.00651865	0.0466207
					GO:0008194	UDP-glycosyltransferase activity	2	0.24425	0.828327	GO:0072527	pyrimidine-containing compound metabolic process	17	0.00678506	0.0477179
					GO:0008408	3'-5' exonuclease activity	2	0.24425	0.828327	GO:0006188	IMP biosynthetic process	7	0.00700989	0.0477179
					GO:0015002	heme-copper terminal oxidase activity	2	0.24425	0.828327	GO:0009081	branched-chain amino acid metabolic process	7	0.00700989	0.0477179
					GO:0016743	carboxyl- or carbamoyltransferase activity	2	0.24425	0.828327	GO:0046040	IMP metabolic process	7	0.00700989	0.0477179
					GO:0016749	N-succinyltransferase activity	2	0.24425	0.828327	GO:0006220	pyrimidine nucleotide metabolic process	9	0.00943446	0.0627114
					GO:0016796	exonuclease activity, active with either ribo- or deoxyribonucleic acids and producing 5'-phosphomonoesters	2	0.24425	0.828327	GO:0009112	nucleobase metabolic process	9	0.00943446	0.0627114
					GO:0016842	amidine-lyase activity	2	0.24425	0.828327	GO:0009064	glutamine family amino acid metabolic process	20	0.0142299	0.0926606
					GO:0016849	phosphorus-oxygen lyase activity	2	0.24425	0.828327	GO:0008654	phospholipid biosynthetic process	6	0.0142681	0.0926606
					GO:0016895	exodeoxyribonuclease activity, producing 5'-phosphomonoesters	2	0.24425	0.828327	GO:0046483	heterocycle metabolic process	295	0.0153478	0.0985399
					GO:0019104	DNA N-glycosylase activity	2	0.24425	0.828327	GO:0006631	fatty acid metabolic process	13	0.0209586	0.131573
					GO:0019843	rRNA binding	2	0.24425	0.828327	GO:0008610	lipid biosynthetic process	13	0.0209586	0.131573
					GO:0042802	identical protein binding	2	0.24425	0.828327	GO:0006790	sulfur compound metabolic process	19	0.0212574	0.131983
					GO:0047429	nucleoside-triphosphate diphosphatase activity	2	0.24425	0.828327	GO:0009451	RNA modification	16	0.0218888	0.134426
					GO:0016887	ATPase activity	17	0.269444	0.8475	GO:0043603	cellular amide metabolic process	41	0.0224924	0.136569
					GO:0042623	ATPase activity, coupled	17	0.269444	0.8475	GO:1901360	organic cyclic compound metabolic process	293	0.0227212	0.136569
					GO:0016779	nucleotidyltransferase activity	22	0.290447	0.8475	GO:0044271	cellular nitrogen compound biosynthetic process	113	0.0259162	0.154133
					GO:0008079	translation termination factor activity	3	0.30387	0.8475	GO:0032787	monocarboxylic acid metabolic process	17	0.0265935	0.156514
					GO:0008172	S-methyltransferase activity	3	0.30387	0.8475	GO:0006771	riboflavin metabolic process	5	0.0290215	0.163971
					GO:0016628	oxidoreductase activity, acting on the CH-CH group of donors, NAD or NADP as acceptor	3	0.30387	0.8475	GO:0015992	proton transport	5	0.0290215	0.163971
					GO:0016635	oxidoreductase activity, acting on the CH-CH group of donors, quinone or related compound as acceptor	3	0.30387	0.8475	GO:0042726	flavin-containing compound metabolic process	5	0.0290215	0.163971
					GO:0019842	vitamin binding	11	0.305094	0.8475	GO:1902600	hydrogen ion transmembrane transport	5	0.0290215	0.163971
					GO:0016836	hydro-lyase activity	12	0.311958	0.8475	GO:1901135	carbohydrate derivative metabolic process	33	0.0374056	0.209249
					GO:0016788	hydrolase activity, acting on ester bonds	33	0.316019	0.8475	GO:0006396	RNA processing	16	0.0395005	0.218802
					GO:0005506	iron ion binding	14	0.323039	0.8475	GO:0009142	nucleoside triphosphate biosynthetic process	10	0.0410095	0.224955
					GO:0004540	ribonuclease activity	4	0.332957	0.8475	GO:0034641	cellular nitrogen compound metabolic process	283	0.0416046	0.226025
					GO:0008565	protein transporter activity	4	0.332957	0.8475	GO:0009141	nucleoside triphosphate metabolic process	46	0.0510544	0.274722
					GO:0016755	transferase activity, transferring amino-acyl groups	4	0.332957	0.8475	GO:0008033	tRNA processing	11	0.0524933	0.279799
					GO:0019829	cation-transporting ATPase activity	4	0.332957	0.8475	GO:0034470	ncRNA processing	15	0.0577924	0.284863
					GO:0042625	ATPase coupled ion transmembrane transporter activity	4	0.332957	0.8475	GO:0006206	pyrimidine nucleobase metabolic process	6	0.0578173	0.284863
					GO:0016791	phosphatase activity	6	0.36277	0.8475	GO:0006568	tryptophan metabolic process	6	0.0578173	0.284863
					GO:0016859	cis-trans isomerase activity	6	0.36277	0.8475	GO:0006586	indolalkylamine metabolic process	6	0.0578173	0.284863
					GO:0016881	acid-amino acid ligase activity	6	0.36277	0.8475	GO:0009129	pyrimidine nucleoside monophosphate metabolic process	6	0.0578173	0.284863
					GO:0016614	oxidoreductase activity, acting on CH-OH group of donors	15	0.401032	0.8475	GO:0009130	pyrimidine nucleoside monophosphate biosynthetic process	6	0.0578173	0.284863
					GO:0016835	carbon-oxygen lyase activity	16	0.402642	0.8475	GO:0042430	indole-containing compound metabolic process	6	0.0578173	0.284863
					GO:0005488	binding	467	0.447754	0.8475	GO:0046112	nucleobase biosynthetic process	6	0.0578173	0.284863
					GO:0004518	nuclease activity	22	0.470029	0.8475	GO:0006551	leucine metabolic process	4	0.0589893	0.284863
					GO:0016769	transferase activity, transferring nitrogenous groups	10	0.480073	0.8475	GO:0015985	energy coupled proton transport, down electrochemical gradient	4	0.0589893	0.284863
					GO:0016820	hydrolase activity, acting on acid anhydrides, catalyzing transmembrane movement of substances	7	0.483446	0.8475	GO:0015986	ATP synthesis coupled proton transport	4	0.0589893	0.284863
					GO:0042626	ATPase activity, coupled to transmembrane movement of substances	7	0.483446	0.8475	GO:0006725	cellular aromatic compound metabolic process	280	0.0646443	0.309526
					GO:0043492	ATPase activity, coupled to movement of substances	7	0.483446	0.8475	GO:0043170	macromolecule metabolic process	280	0.0717089	0.340466
					GO:0016814	hydrolase activity, acting on carbon-nitrogen (but not peptide) bonds, in cyclic amidines	5	0.486125	0.8475	GO:0071840	cellular component organization or biogenesis	34	0.0728699	0.343096
					GO:0008173	RNA methyltransferase activity	3	0.489441	0.8475	GO:0022607	cellular component assembly	13	0.0736248	0.343785
					GO:0008237	metallopeptidase activity	3	0.489441	0.8475	GO:0006461	protein complex assembly	7	0.0828154	0.374326
					GO:0016776	phosphotransferase activity, phosphate group as acceptor	3	0.489441	0.8475	GO:0009072	aromatic amino acid family metabolic process	7	0.0828154	0.374326
					GO:0016782	transferase activity, transferring sulfur-containing groups	3	0.489441	0.8475	GO:0070271	protein complex biogenesis	7	0.0828154	0.374326
					GO:0016841	ammonia-lyase activity	3	0.489441	0.8475	GO:0071822	protein complex subunit organization	7	0.0828154	0.374326
					GO:0016846	carbon-sulfur lyase activity	3	0.489441	0.8475	GO:0009144	purine nucleoside triphosphate metabolic process	43	0.0961429	0.411193
					GO:0019238	cyclohydrolase activity	3	0.489441	0.8475	GO:0009199	ribonucleoside triphosphate metabolic process	43	0.0961429	0.411193
					GO:0070566	adenylyltransferase activity	3	0.489441	0.8475	GO:0009205	purine ribonucleoside triphosphate metabolic process	43	0.0961429	0.411193
					GO:0003899	DNA-directed RNA polymerase activity	2	0.491558	0.8475	GO:0006400	tRNA modification	5	0.102788	0.411193
					GO:0004152	dihydroorotate dehydrogenase activity	2	0.491558	0.8475	GO:0006563	L-serine metabolic process	5	0.102788	0.411193
					GO:0004180	carboxypeptidase activity	2	0.491558	0.8475	GO:0009173	pyrimidine ribonucleoside monophosphate metabolic process	5	0.102788	0.411193
					GO:0016615	malate dehydrogenase activity	2	0.491558	0.8475	GO:0009174	pyrimidine ribonucleoside monophosphate biosynthetic process	5	0.102788	0.411193
					GO:0016703	oxidoreductase activity, acting on single donors with incorporation of molecular oxygen, incorporation of one atom of oxygen (internal monooxygenases or internal mixed function oxidases)	2	0.491558	0.8475	GO:0019856	pyrimidine nucleobase biosynthetic process	5	0.102788	0.411193
					GO:0016726	oxidoreductase activity, acting on CH or CH2 groups, NAD or NADP as acceptor	2	0.491558	0.8475	GO:0072528	pyrimidine-containing compound biosynthetic process	5	0.102788	0.411193
					GO:0016748	succinyltransferase activity	2	0.491558	0.8475	GO:0044085	cellular component biogenesis	22	0.103266	0.411193
					GO:0016799	hydrolase activity, hydrolyzing N-glycosyl compounds	2	0.491558	0.8475	GO:0000096	sulfur amino acid metabolic process	8	0.104072	0.411193
					GO:0016891	endoribonuclease activity, producing 5'-phosphomonoesters	2	0.491558	0.8475	GO:0006778	porphyrin-containing compound metabolic process	8	0.104072	0.411193
					GO:0070567	cytidylyltransferase activity	2	0.491558	0.8475	GO:0009145	purine nucleoside triphosphate biosynthetic process	8	0.104072	0.411193
					GO:0000702	oxidized base lesion DNA N-glycosylase activity	1	0.494375	0.8475	GO:0009201	ribonucleoside triphosphate biosynthetic process	8	0.104072	0.411193
					GO:0003905	alkylbase DNA N-glycosylase activity	1	0.494375	0.8475	GO:0009206	purine ribonucleoside triphosphate biosynthetic process	8	0.104072	0.411193
					GO:0003909	DNA ligase activity	1	0.494375	0.8475	GO:0043933	macromolecular complex subunit organization	8	0.104072	0.411193
					GO:0004311	farnesyltranstransferase activity	1	0.494375	0.8475	GO:0065003	macromolecular complex assembly	8	0.104072	0.411193
					GO:0004337	geranyltranstransferase activity	1	0.494375	0.8475	GO:1901607	alpha-amino acid biosynthetic process	8	0.104072	0.411193
					GO:0004549	tRNA-specific ribonuclease activity	1	0.494375	0.8475	GO:0018130	heterocycle biosynthetic process	90	0.105226	0.412864
					GO:0004779	sulfate adenylyltransferase activity	1	0.494375	0.8475	GO:0016043	cellular component organization	25	0.118229	0.425774
					GO:0005244	voltage-gated ion channel activity	1	0.494375	0.8475	GO:0000910	cytokinesis	3	0.11982	0.425774
					GO:0005249	voltage-gated potassium channel activity	1	0.494375	0.8475	GO:0006040	amino sugar metabolic process	3	0.11982	0.425774
					GO:0005261	cation channel activity	1	0.494375	0.8475	GO:0006144	purine nucleobase metabolic process	3	0.11982	0.425774
					GO:0005267	potassium channel activity	1	0.494375	0.8475	GO:0006549	isoleucine metabolic process	3	0.11982	0.425774
					GO:0008375	acetylglucosaminyltransferase activity	1	0.494375	0.8475	GO:0006722	triterpenoid metabolic process	3	0.11982	0.425774
					GO:0008410	CoA-transferase activity	1	0.494375	0.8475	GO:0009200	deoxyribonucleoside triphosphate metabolic process	3	0.11982	0.425774
					GO:0009041	uridylate kinase activity	1	0.494375	0.8475	GO:0009211	pyrimidine deoxyribonucleoside triphosphate metabolic process	3	0.11982	0.425774
					GO:0015079	potassium ion transmembrane transporter activity	1	0.494375	0.8475	GO:0015988	energy coupled proton transmembrane transport, against electrochemical gradient	3	0.11982	0.425774
					GO:0015114	phosphate ion transmembrane transporter activity	1	0.494375	0.8475	GO:0019742	pentacyclic triterpenoid metabolic process	3	0.11982	0.425774
					GO:0015144	carbohydrate transmembrane transporter activity	1	0.494375	0.8475	GO:0019744	hopanoid metabolic process	3	0.11982	0.425774
					GO:0015145	monosaccharide transmembrane transporter activity	1	0.494375	0.8475	GO:0032506	cytokinetic process	3	0.11982	0.425774
					GO:0015149	hexose transmembrane transporter activity	1	0.494375	0.8475	GO:0042440	pigment metabolic process	3	0.11982	0.425774
					GO:0015297	antiporter activity	1	0.494375	0.8475	GO:0043094	cellular metabolic compound salvage	3	0.11982	0.425774
					GO:0015927	trehalase activity	1	0.494375	0.8475	GO:0046148	pigment biosynthetic process	3	0.11982	0.425774
					GO:0015929	hexosaminidase activity	1	0.494375	0.8475	GO:0000097	sulfur amino acid biosynthetic process	6	0.135305	0.459787
					GO:0016649	oxidoreductase activity, acting on the CH-NH group of donors, quinone or similar compound as acceptor	1	0.494375	0.8475	GO:0006525	arginine metabolic process	6	0.135305	0.459787
					GO:0016802	trialkylsulfonium hydrolase activity	1	0.494375	0.8475	GO:0009057	macromolecule catabolic process	6	0.135305	0.459787
					GO:0016812	hydrolase activity, acting on carbon-nitrogen (but not peptide) bonds, in cyclic amides	1	0.494375	0.8475	GO:0009067	aspartate family amino acid biosynthetic process	6	0.135305	0.459787
					GO:0016869	intramolecular transferase activity, transferring amino groups	1	0.494375	0.8475	GO:0034622	cellular macromolecular complex assembly	6	0.135305	0.459787
					GO:0016886	ligase activity, forming phosphoric ester bonds	1	0.494375	0.8475	GO:0044272	sulfur compound biosynthetic process	6	0.135305	0.459787
					GO:0016889	endodeoxyribonuclease activity, producing 3'-phosphomonoesters	1	0.494375	0.8475	GO:0006418	tRNA aminoacylation for protein translation	15	0.136715	0.459787
					GO:0022832	voltage-gated channel activity	1	0.494375	0.8475	GO:0043038	amino acid activation	15	0.136715	0.459787
					GO:0022836	gated channel activity	1	0.494375	0.8475	GO:0043039	tRNA aminoacylation	15	0.136715	0.459787
					GO:0022843	voltage-gated cation channel activity	1	0.494375	0.8475	GO:0009066	aspartate family amino acid metabolic process	10	0.137768	0.460586
					GO:0030234	enzyme regulator activity	1	0.494375	0.8475	GO:0006139	nucleobase-containing compound metabolic process	241	0.154638	0.509599
					GO:0030580	quinone cofactor methyltransferase activity	1	0.494375	0.8475	GO:0019439	aromatic compound catabolic process	36	0.15784	0.509599
					GO:0030611	arsenate reductase activity	1	0.494375	0.8475	GO:0034655	nucleobase-containing compound catabolic process	36	0.15784	0.509599
					GO:0030695	GTPase regulator activity	1	0.494375	0.8475	GO:0044270	cellular nitrogen compound catabolic process	36	0.15784	0.509599
					GO:0042083	5,10-methylenetetrahydrofolate-dependent methyltransferase activity	1	0.494375	0.8475	GO:0046700	heterocycle catabolic process	36	0.15784	0.509599
					GO:0051002	ligase activity, forming nitrogen-metal bonds	1	0.494375	0.8475	GO:1901361	organic cyclic compound catabolic process	36	0.15784	0.509599
					GO:0051003	ligase activity, forming nitrogen-metal bonds, forming coordination complexes	1	0.494375	0.8475	GO:0006644	phospholipid metabolic process	7	0.160335	0.51471
					GO:0051119	sugar transmembrane transporter activity	1	0.494375	0.8475	GO:0006886	intracellular protein transport	4	0.178861	0.549657
					GO:0051748	UTP-monosaccharide-1-phosphate uridylyltransferase activity	1	0.494375	0.8475	GO:0007049	cell cycle	4	0.178861	0.549657
					GO:0052592	oxidoreductase activity, acting on CH or CH2 groups, with an iron-sulfur protein as acceptor	1	0.494375	0.8475	GO:0046907	intracellular transport	4	0.178861	0.549657
					GO:0060589	nucleoside-triphosphatase regulator activity	1	0.494375	0.8475	GO:0051301	cell division	4	0.178861	0.549657
					GO:0098772	molecular function regulator	1	0.494375	0.8475	GO:0051649	establishment of localization in cell	4	0.178861	0.549657
					GO:1901476	carbohydrate transporter activity	1	0.494375	0.8475	GO:0009991	response to extracellular stimulus	8	0.180238	0.549657
					GO:0046872	metal ion binding	71	0.513562	0.875581	GO:0031668	cellular response to extracellular stimulus	8	0.180238	0.549657
					GO:0008168	methyltransferase activity	18	0.539619	0.915006	GO:0042254	ribosome biogenesis	8	0.180238	0.549657
					GO:0042578	phosphoric ester hydrolase activity	6	0.59786	0.996927	GO:0071496	cellular response to external stimulus	8	0.180238	0.549657
					GO:0034061	DNA polymerase activity	5	0.609479	0.996927	GO:0051186	cofactor metabolic process	33	0.18369	0.549657
					GO:0016744	transferase activity, transferring aldehyde or ketonic groups	4	0.624666	0.996927	GO:0009143	nucleoside triphosphate catabolic process	35	0.189327	0.549657
					GO:0015399	primary active transmembrane transporter activity	13	0.628425	0.996927	GO:0009146	purine nucleoside triphosphate catabolic process	35	0.189327	0.549657
					GO:0015405	P-P-bond-hydrolysis-driven transmembrane transporter activity	13	0.628425	0.996927	GO:0009203	ribonucleoside triphosphate catabolic process	35	0.189327	0.549657
					GO:0016645	oxidoreductase activity, acting on the CH-NH group of donors	3	0.645925	0.996927	GO:0009207	purine ribonucleoside triphosphate catabolic process	35	0.189327	0.549657
					GO:0016882	cyclo-ligase activity	3	0.645925	0.996927	GO:0046434	organophosphate catabolic process	35	0.189327	0.549657
					GO:0016301	kinase activity	19	0.658057	0.996927	GO:1901292	nucleoside phosphate catabolic process	35	0.189327	0.549657
[truncated: 373 more rows]

## Sheet: II-2_down-regulated
Table S1: GO enrichment analysis of DEGs within the treatment samples. Terms that are significantly enriched were marked with red.
[truncated: 207 more rows]

[truncated: 2 more sheets: II-3_up-regulated, II-3_down-regulated]
