# Supplementary material for: Bacterial Acid Resistance Toward Organic Weak Acid Revealed by RNA-Seq Transcriptomic Analysis in Acetobacter pasteurianus
Source: Front Microbiol. 2019 Aug 6;10:1616. doi: 10.3389/fmicb.2019.01616 (PMC6691051; doi:10.3389/fmicb.2019.01616)
Supplement: Supplementary file 2 [file Table_2.xlsx]

## Sheet: Table S2
Table S2: Summaries of FPKM value, Log2 (fold change) value and annotations of genes mentioned in this study
Classification	Gene ID	sample names													Annotation
		CK	TM I						TM II
			I-1		I-2		I-3		II-1		II-2		II-3
		FPKM	FPKM	Log2 (fold change)	FPKM	Log2 (fold change)	FPKM	Log2 (fold change)	FPKM	Log2 (fold change)	FPKM	Log2 (fold change)	FPKM	Log2 (fold change)
urea amidolyase related genes (Cluster I of down-regulated regions)	AS.2804	621.09	20.76	-4.90292	11.62	-5.74012	11.42	-5.76517	16.49	-5.23514	14.06	-5.46513	16.34	-5.24832	Urea carboxylase-related ABC transporter2C periplasmic substrate-binding protein
urea amidolyase related genes (Cluster I of down-regulated regions)	AS.2805	422.92	15.37	-4.7822	10.29	-5.36107	10.53	-5.32781	16.63	-4.66852	9.82	-5.42852	10.13	-5.38368	Urea carboxylase-related ABC transporter2C permease protein
urea amidolyase related genes (Cluster I of down-regulated regions)	AS.2806	325.63	8.96	-5.18359	7.7	-5.40223	5.34	-5.93025	6.15	-5.7265	6.77	-5.58793	5.35	-5.92755	Urea carboxylase-related ABC transporter2C ATPase protein
urea amidolyase related genes (Cluster I of down-regulated regions)	AS.2808	378.42	36.21	-3.38553	22.9	-4.04657	32.19	-3.5553	37.84	-3.322	33.68	-3.49002	31.22	-3.59945	Urea carboxylase-related aminomethyltransferase
urea amidolyase related genes (Cluster I of down-regulated regions)	AS.2809	360.16	17.96	-4.32578	17.86	-4.33383	24.66	-3.86839	15.4	-4.54764	23.71	-3.92507	36.4	-3.30663	Urea carboxylase-related aminomethyltransferase
urea amidolyase related genes (Cluster I of down-regulated regions)	AS.2810	243.96	18.12	-3.75099	16.72	-3.867	15.55	-3.97166	25.68	-3.24793	18.28	-3.73831	19.69	-3.63111	Urea carboxylase
urea amidolyase related genes (Cluster I of down-regulated regions)	AS.2811	233.97	27.49	-3.08934	28.73	-3.02569	32.28	-2.85761	29.36	-2.9944	33.65	-2.79765	32.95	-2.82797	Urea carboxylase
urea amidolyase related genes (Cluster I of down-regulated regions)	AS.2812	180.98	31.86	-2.50601	30.68	-2.56046	36.96	-2.29179	33.37	-2.43921	23.04	-2.97362	31.98	-2.50059	Allophanate hydrolase
urease system	AS.899	26.82	28.04	0.0641771	33.46	0.319128	30.77	0.198215	40.58	0.59746	24.29	-0.142947	30.82	0.200558	Urease accessory protein UreG
urease system	AS.900	21.36	40.55	0.92479	42.03	0.976508	45.84	1.1017	46.99	1.13744	32.55	0.607746	31	0.537357	Urease accessory protein UreF
urease system	AS.901	42.68	35.43	-0.268589	34.48	-0.3078	44.44	0.0582986	51.98	0.284396	35.21	-0.277575	27.61	-0.628369	Urease accessory protein UreE
urease system	AS.902	46.8	49.1	0.0692145	56.94	0.282934	62.48	0.416886	61.29	0.389143	53.68	0.197876	49.83	0.090506	Urease alpha subunit
urease system	AS.903	33.63	29.8	-0.174436	29.75	-0.176859	21.15	-0.669091	11.84	-1.50608	18.83	-0.836716	22.52	-0.578542	Urease beta subunit
urease system	AS.904	29.19	27.79	-0.0709084	21.62	-0.433108	35.14	0.26764	29.86	0.03274	17.91	-0.704709	15.86	-0.880081	Urease gamma subunit
urease system	AS.905	24.96	22.94	-0.121753	29.98	0.264382	39.91	0.677132	19.7	-0.341422	26.82	0.103691	28.49	0.190838	Urease accessory protein UreD
trehalose synthesis related genes (Cluster II of down-regulated regions)	AS.644	546.42	4.31	-6.98618	15.25	-5.16313	13.37	-5.35294	5.41	-6.65824	12.63	-5.43508	15.02	-5.18505	Malto-oligosyltrehalose synthase
trehalose synthesis related genes (Cluster II of down-regulated regions)	AS.645	1484.79	8.23	-7.49515	20.31	-6.19192	13.47	-6.78437	7.96	-7.54327	17.05	-6.44434	17.31	-6.42251	Malto-oligosyltrehalose trehalohydrolase
trehalose synthesis related genes (Cluster II of down-regulated regions)	AS.646	2124.41	8.49	-7.96708	21.98	-6.59473	26.9	-6.30331	9.86	-7.75126	21.19	-6.64753	35.92	-5.88613	12C4-alpha-glucan (glycogen) branching enzyme2C GH-13-type
trehalose synthesis related genes (Cluster II of down-regulated regions)	AS.647	5276.91	6.56	-9.65178	38.28	-7.10696	38.86	-7.08526	8.37	-9.30025	49.45	-6.73758	83.68	-5.97867	Glycogen synthase2C ADP-glucose transglucosylase
trehalose synthesis related genes (Cluster II of down-regulated regions)	AS.648	3874.71	13.22	-8.19522	48.52	-6.31936	49.02	-6.30457	17.66	-7.77746	42.34	-6.51592	53.36	-6.18219	Glycogen debranching enzyme
ethanol respiratory chain	AS.1344	652.49	3475.78	2.41331	2463.66	1.91678	2378.16	1.86582	3659.96	2.4878	3263.87	2.32256	3431.49	2.39481	pyrroloquinoline quinine-dependent alcohol dehydrogenase subunit A (AdhA)
ethanol respiratory chain	AS.1345	671.08	4059.35	2.59669	2947.94	2.13515	2921.08	2.12195	4210.4	2.6494	4039.49	2.58962	4402.88	2.71389	pyrroloquinoline quinine-dependent alcohol dehydrogenase subunit B (AdhB)
ethanol respiratory chain	AS.2103	1375.06	3227.48	1.23091	4302.08	1.64554	4029.52	1.55111	3527.17	1.35902	5206.18	1.92073	4396.18	1.67676	pyrroloquinoline quinine -dependent alcohol dehydrogenase subunit S (AdhS)
ethanol respiratory chain	AS.2416	76.43	1030.27	3.75274	664.45	3.11995	674.19	3.14094	1444.92	4.24071	766.36	3.32581	813.63	3.41216	pyrroloquinoline quinine -dependent aldehyde dehydrogenase subunit I (Aldh1)
ethanol respiratory chain	AS.2417	70.28	1048.13	3.89856	742.31	3.40084	711.76	3.3402	1451.62	4.36841	777.48	3.46762	863.21	3.61853	pyrroloquinoline quinine -dependent aldehyde dehydrogenase subunit II (Aldh2)
ethanol respiratory chain	AS.2418	91.33	1166.01	3.67435	961.46	3.39607	873.41	3.2575	1584.21	4.11653	897.79	3.29722	1037.74	3.50621	pyrroloquinoline quinine -dependent aldehyde dehydrogenase subunit III (Aldh3)
common respiratory chain	AS.232	798.96	69.03	-3.53283	151.39	-2.39985	266.97	-1.58145	88.3	-3.17764	167.34	-2.25534	268.51	-1.57315	NADH-ubiquinone oxidoreductase chain N
common respiratory chain	AS.233	1311.02	52.22	-4.64994	175.55	-2.90074	391.54	-1.74346	85.58	-3.93727	229.08	-2.51677	401.48	-1.70729	NADH-ubiquinone oxidoreductase chain L
common respiratory chain	AS.234	1232.35	26.71	-5.52789	148.79	-3.05006	389	-1.66357	80.93	-3.92859	166.83	-2.88496	351.33	-1.81051	NADH-ubiquinone oxidoreductase chain K
common respiratory chain	AS.235	773.07	24.44	-4.98328	104.75	-2.88365	234.08	-1.7236	42.47	-4.18608	130.23	-2.56954	233.91	-1.72465	NADH-ubiquinone oxidoreductase chain J
common respiratory chain	AS.236	600.32	16.76	-5.16264	72.98	-3.04016	148.29	-2.01731	33.24	-4.17474	95.94	-2.64553	181.3	-1.72735	NADH-ubiquinone oxidoreductase chain I
common respiratory chain	AS.237	261.81	9.73	-4.74994	32.86	-2.99412	50.53	-2.37331	24.12	-3.44022	46.24	-2.50131	58.74	-2.15611	NADH-ubiquinone oxidoreductase chain H
common respiratory chain	AS.238	963.13	31.77	-4.92199	101.76	-3.24256	234.47	-2.03833	52.93	-4.18557	131.99	-2.8673	230.96	-2.06009	NADH-ubiquinone oxidoreductase chain H
common respiratory chain	AS.239	1025.08	25.7	-5.31782	100.78	-3.34646	245.1	-2.06429	38.84	-4.72205	126.6	-3.01739	236.21	-2.11759	NADH-ubiquinone oxidoreductase chain G
common respiratory chain	AS.240	567.7	13.87	-5.35509	52.82	-3.42597	155.17	-1.87128	26.02	-4.44744	76.64	-2.88896	169.25	-1.74597	NADH-ubiquinone oxidoreductase chain F
common respiratory chain	AS.241	881.34	18.05	-5.60963	106.37	-3.05061	303.94	-1.53591	44.5	-4.30782	160.18	-2.46	277.04	-1.6696	NADH-ubiquinone oxidoreductase chain E
common respiratory chain	AS.242	1217.21	26.12	-5.54228	125.02	-3.28335	410.47	-1.56823	62.39	-4.28612	184.9	-2.71876	366.45	-1.73189	NADH-ubiquinone oxidoreductase chain D
common respiratory chain	AS.243	1196.42	30.82	-5.27871	138.66	-3.1091	458.15	-1.38483	63.81	-4.2288	224.74	-2.4124	398.73	-1.58524	NADH-ubiquinone oxidoreductase chain C
common respiratory chain	AS.244	1330.35	23.06	-5.85027	136.63	-3.28346	459.42	-1.53392	62.18	-4.41921	211.31	-2.65437	555.05	-1.26112	NADH-ubiquinone oxidoreductase chain B
common respiratory chain	AS.245	1201.69	29	-5.37287	146.2	-3.03905	515.17	-1.22194	71.09	-4.07927	284.6	-2.07806	620.01	-0.954701	NADH ubiquinone oxidoreductase chain A
common respiratory chain	AS.2142	1489.91	74.29	-4.32591	294.74	-2.33771	591.9	-1.3318	134.61	-3.46837	420.42	-1.82532	611.67	-1.2844	NADH-ubiquinone oxidoreductase chain M
common respiratory chain	AS.1285	5429.56	750.2	-2.85549	1224.64	-2.14848	2504.45	-1.11634	948.16	-2.51763	1867.12	-1.54002	3148.72	-0.78607	Succinate dehydrogenase cytochrome b-556 subunit
common respiratory chain	AS.1286	4535.53	734.41	-2.62661	1052.48	-2.10748	2000.45	-1.18095	836.24	-2.43928	1674.4	-1.43763	2684.77	-0.756473	Succinate dehydrogenase hydrophobic membrane anchor protein
common respiratory chain	AS.1287	5389.2	810.58	-2.73304	1204.67	-2.16143	2285.61	-1.23749	1098.73	-2.29423	1921.14	-1.48811	2984.45	-0.852606	Succinate dehydrogenase flavoprotein subunit
common respiratory chain	AS.1288	6998.77	1017.26	-2.78241	1749.36	-2.00027	2854.56	-1.29383	1355.98	-2.36777	2615.85	-1.41982	3894.21	-0.845771	Succinate dehydrogenase iron-sulfur protein
ATP synthetase	AS.1381	220.3	1892.01	3.10238	1243.68	2.49707	1185.68	2.42817	1538.49	2.80397	1041.48	2.24109	930.86	2.07909	ATP synthase delta chain
ATP synthetase	AS.1382	291.17	3192.29	3.45466	1685.48	2.53323	1585.26	2.44479	3056.99	3.39218	1609.69	2.46685	1336.96	2.19902	ATP synthase alpha chain
ATP synthetase	AS.1383	215.36	2405.88	3.48174	1101.59	2.35477	1061.71	2.30157	2267.26	3.39613	1160.71	2.43019	959.06	2.15487	ATP synthase gamma chain
ATP synthetase	AS.1384	321.31	3108.89	3.27436	1515.13	2.2374	1436.56	2.16058	2993.88	3.21998	1478.68	2.20227	1282.75	1.9972	ATP synthase beta chain
ATP synthetase	AS.1385	274.13	1732.13	2.65962	1015.23	1.88887	878.41	1.68003	1822.51	2.73299	923.64	1.75247	665.53	1.27964	ATP synthase epsilon chain
ATP synthetase	AS.984	451.51	1727	1.93544	1129.2	1.32247	1086.07	1.26629	1703.21	1.91543	1022.49	1.17926	878.7	0.960613	ATP synthase F0 sector subunit b
ATP synthetase	AS.985	702.65	2536.69	1.85207	1684.21	1.26119	1632.16	1.2159	2641.92	1.91071	1549.68	1.14109	1310.62	0.899371	ATP synthase F0 sector subunit b'
ATP synthetase	AS.986	132.53	532.93	2.00763	378.12	1.51253	319.52	1.26959	735.17	2.47176	366.43	1.46722	475.44	1.84294	ATP synthase F0 sector subunit c
ATP synthetase	AS.987	314.38	1446	2.20149	994.12	1.66091	954.93	1.60289	1433.35	2.18881	951.32	1.59742	771.77	1.29566	ATP synthase F0 sector subunit a
TCA cycle and acetic acid assimilation	AS.2465	7504.69	153.29	-5.61346	452.49	-4.05183	1231.8	-2.60702	366.58	-4.35559	978.86	-2.93862	1561.87	-2.26452	Citrate synthase
TCA cycle and acetic acid assimilation	AS.1043	10698.3	1456.94	-2.87637	2160.17	-2.30817	3771.27	-1.50426	2188.79	-2.28918	3191.75	-1.74496	4784.41	-1.16097	Aconitate hydratase
TCA cycle and acetic acid assimilation	AS.2005	4905.13	60.59	-6.33907	123.8	-5.30821	255.17	-4.26476	110.23	-5.4757	122.31	-5.32568	139.29	-5.13813	Isocitrate dehydrogenase [NADP]
TCA cycle and acetic acid assimilation	AS.2163	5311.1	454.28	-3.54736	972.24	-2.44963	2519.03	-1.07614	695.31	-2.93328	1842.11	-1.52765	3129.37	-0.763138	2-oxoglutarate dehydrogenase E1 component
TCA cycle and acetic acid assimilation	AS.2164	5053.88	695.36	-2.86156	1179.65	-2.09903	2110.53	-1.25979	815.02	-2.63248	1535.76	-1.71844	2378.53	-1.08732	Dihydrolipoamide succinyltransferase component
TCA cycle and acetic acid assimilation	AS.2165	3739.97	671.36	-2.47787	1039.71	-1.84685	1594.04	-1.23034	695.95	-2.42597	1281.54	-1.54515	1598.6	-1.22622	Dihydrolipoamide dehydrogenase of 2-oxoglutarate dehydrogenase
TCA cycle and acetic acid assimilation	AS.2470	15404.2	163.95	-6.55392	638.92	-4.59154	1355.22	-3.50672	408.72	-5.23607	1078.59	-3.8361	1482.73	-3.37699	succinyl-CoA: acetate CoA transferase AarC
TCA cycle and acetic acid assimilation	AS.1285	5429.56	750.2	-2.85549	1224.64	-2.14848	2504.45	-1.11634	948.16	-2.51763	1867.12	-1.54002	3148.72	-0.78607	Succinate dehydrogenase cytochrome b-556 subunit
TCA cycle and acetic acid assimilation	AS.1286	4535.53	734.41	-2.62661	1052.48	-2.10748	2000.45	-1.18095	836.24	-2.43928	1674.4	-1.43763	2684.77	-0.756473	Succinate dehydrogenase hydrophobic membrane anchor protein
TCA cycle and acetic acid assimilation	AS.1287	5389.2	810.58	-2.73304	1204.67	-2.16143	2285.61	-1.23749	1098.73	-2.29423	1921.14	-1.48811	2984.45	-0.852606	Succinate dehydrogenase flavoprotein subunit
TCA cycle and acetic acid assimilation	AS.1288	6998.77	1017.26	-2.78241	1749.36	-2.00027	2854.56	-1.29383	1355.98	-2.36777	2615.85	-1.41982	3894.21	-0.845771	Succinate dehydrogenase iron-sulfur protein
TCA cycle and acetic acid assimilation	AS.1022	883.02	205.53	-2.1031	225.26	-1.97085	325.82	-1.43837	235.8	-1.90488	248.15	-1.83123	372.33	-1.24586	Fumarate hydratase class I2C aerobic
TCA cycle and acetic acid assimilation	AS.2566	859.85	562.47	-0.612309	927.73	0.10962	1218.16	0.502547	670.44	-0.358977	1069.49	0.314766	1258.23	0.549239	Malate:quinone oxidoreductase
TCA cycle and acetic acid assimilation	AS.1964	8686.9	69.69	-6.96175	130.37	-6.05816	193.99	-5.48479	55.56	-7.28865	87.97	-6.62569	146.67	-5.8882	Pyruvate dehydrogenase E1 component alpha-subunit
TCA cycle and acetic acid assimilation	AS.1965	9794.62	88.66	-6.78756	155.09	-5.98081	183.01	-5.742	69.33	-7.14237	101.52	-6.59215	177.41	-5.78683	Pyruvate dehydrogenase E1 component beta-subunit
TCA cycle and acetic acid assimilation	AS.1966	8194.47	107.5	-6.25224	139.63	-5.87497	184	-5.47687	84.08	-6.60674	136.99	-5.90251	196.36	-5.38308	Dihydrolipoamide acetyltransferase component
TCA cycle and acetic acid assimilation	AS.2629	1814.65	526.67	-1.78472	339.65	-2.41757	342.37	-2.40606	468.46	-1.95369	261.59	-2.79431	247.31	-2.8753	Dihydrolipoamide dehydrogenase of pyruvate dehydrogenase complex
TCA cycle and acetic acid assimilation	AS.2630	2213.52	484.26	-2.19249	326.62	-2.76066	313.32	-2.82063	425.96	-2.37755	268.99	-3.04072	237.54	-3.2201	Dihydrolipoamide acetyltransferase component of pyruvate dehydrogenase complex
TCA cycle and acetic acid assimilation	AS.2631	3347	557.53	-2.58575	385.07	-3.11968	387.07	-3.1122	533.96	-2.64806	296.91	-3.49477	302.61	-3.46734	Pyruvate dehydrogenase E1 component beta subunit
TCA cycle and acetic acid assimilation	AS.2632	5061.22	628.72	-3.009	545.76	-3.21315	522.58	-3.27576	535.93	-3.23937	371.56	-3.76782	382.76	-3.72497	Pyruvate dehydrogenase E1 component alpha subunit
TCA cycle and acetic acid assimilation	AS.77	94.62	138.6	0.55071	126.47	0.418578	112.78	0.253294	140.05	0.565725	250.16	1.40263	249.52	1.39894	Pyruvate-flavodoxin oxidoreductase
TCA cycle and acetic acid assimilation	AS.1613	407.21	540.28	0.407934	4314.7	3.40542	3911.19	3.26376	488.4	0.26229	5304.55	3.70339	6193.7	3.92696	Acetyl-coenzyme A synthetase (may acutally be a single gene coding propionyl-CoA synthetase)
TCA cycle and acetic acid assimilation	AS.1614	431.81	445.61	0.045385	3888.63	3.17079	3512.78	3.02414	464.69	0.105872	4547.91	3.39674	5977.82	3.79115
TCA cycle and acetic acid assimilation	AS.2105	192.1	100.16	-0.939551	60.13	-1.6757	114.59	-0.745376	90.92	-1.07919	95.64	-1.00617	129.88	-0.564678	Acetyl-coenzyme A synthetase
TCA cycle and acetic acid assimilation	AS.2106	83.14	53.93	-0.624455	39.1	-1.08837	63.25	-0.394477	64.55	-0.365126	39.61	-1.06968	69.43	-0.259984	Acetyl-coenzyme A synthetase
TCA cycle and acetic acid assimilation	AS.74	80.43	96.46	0.262197	95.58	0.248975	88.61	0.139736	102.44	0.348974	136.39	0.761932	124.12	0.62593	Acetate kinase
TCA cycle and acetic acid assimilation	AS.75	150.62	137.49	-0.131587	128.7	-0.226901	155.48	0.0458157	145.89	-0.0460324	225.33	0.581126	246.15	0.708624	Phosphate acetyltransferase
ABC transporter for acetic acid	AS.2689	103.93	188.25	0.857038	129.41	0.316337	133.32	0.359281	157.61	0.600747	125.62	0.273454	120.01	0.207542	ABC transporter2C ATP-binding protein
molecular chaperons	AS.388	1448.72	3473.31	1.26153	3315.87	1.19461	3732.87	1.36551	3406.55	1.23353	4480.74	1.62896	4516.08	1.64029	Heat shock protein 60 family co-chaperone GroES
molecular chaperons	AS.389	7140.14	14007	0.972127	9885.59	0.469375	11694.3	0.711776	13491	0.917971	13647.2	0.934578	14118.8	0.983588	Heat shock protein 60 family chaperone GroEL
molecular chaperons	AS.1168	280.67	564.24	1.00743	761.84	1.44061	690.02	1.29776	511.4	0.865577	815.08	1.53807	858.72	1.61331	DnaJ-class molecular chaperone CbpA
molecular chaperons	AS.1525	1484.1	3510.59	1.24213	4733.76	1.6734	4530.65	1.61013	3678.43	1.3095	4592.28	1.62962	5125.56	1.78812	Heat shock protein GrpE
molecular chaperons	AS.1527	4724.66	9771.73	1.0484	10262.2	1.11906	10374.7	1.13479	8010.86	0.761747	11711.6	1.30966	12077.2	1.35401	Chaperone protein DnaK
molecular chaperons	AS.1528	161.8	487.42	1.59095	305.48	0.916866	363.83	1.16905	300.1	0.891232	391.19	1.27366	438.71	1.43906	Chaperone protein DnaJ
molecular chaperons	AS.2523	221.16	436.8	0.981882	574.93	1.3783	564.41	1.35165	506.57	1.19567	522.68	1.24084	614.39	1.47406	FIG003437: hypothetical with DnaJ-like domain
molecular chaperons	AS.350	1333.42	3361.54	1.33399	4050.87	1.6031	3959.17	1.57007	2296.85	0.784525	4297.02	1.68821	4801.88	1.84847	ClpB protein
molecular chaperons	AS.694	2883.25	688.7	-2.06575	1291.74	-1.15838	1342.37	-1.10291	578.57	-2.31713	1093.34	-1.39895	1366.62	-1.07708	RNA polymerase sigma factor RpoH
glucose catabolism	AS.189	115.17	284.07	1.30248	354.99	1.62401	388.44	1.75393	380.15	1.7228	493.84	2.10028	449.81	1.96555	Phosphoglucomutase
glucose catabolism	AS.860	918.67	627.97	-0.548851	603.21	-0.606886	703.62	-0.38475	681.95	-0.429881	713.57	-0.364492	701.41	-0.389289	Transaldolase
glucose catabolism	AS.691	227.45	859.24	1.91751	1114.93	2.29333	1192.2	2.39	1059.19	2.21934	1151.07	2.33935	1141.4	2.32718	Fructose-12C6-bisphosphatase2C GlpX type
glucose catabolism	AS.1504	893.95	3425.99	1.93825	4231.34	2.24285	4379.88	2.29263	3811.6	2.09213	4408.76	2.30211	3838.18	2.10216	Fructose-bisphosphate aldolase class I
glucose catabolism	AS.2641	247.49	914.18	1.88511	1260.61	2.34868	1127.93	2.18824	875.26	1.82234	1213.14	2.2933	1129.86	2.1907	Triosephosphate isomerase
glucose catabolism	AS.1293	615.79	2178.41	1.82277	1696.53	1.46208	1533.67	1.31648	2359.81	1.93816	2426.74	1.97851	2403.83	1.96482	NAD-dependent glyceraldehyde-3-phosphate dehydrogenase
glucose catabolism	AS.1292	500.88	1925.35	1.94258	1438.51	1.52204	1266.67	1.3385	2224.64	2.15103	2242.07	2.16229	2149.8	2.10167	Phosphoglycerate kinase
glucose catabolism	AS.1675	61.66	194.54	1.65766	143.91	1.22276	157.22	1.35038	200.45	1.70084	156.74	1.34597	166.6	1.43398	Probable phosphoglycerate mutase 2
glucose catabolism	AS.2505	1042.1	1986.82	0.930967	1719.83	0.722772	1564.53	0.586236	2491.43	1.25748	2575.31	1.30525	2574.24	1.30465	Enolase
glucose catabolism	AS.1993	811.47	749.56	-0.114494	930.13	0.196895	894.1	0.139898	544.82	-0.574758	771.42	-0.0730212	856.03	0.0771236	Pyruvate kinase
glucose catabolism	AS.462	43.47	129.01	1.56939	107.52	1.30651	102.1	1.23189	135.57	1.64095	95.84	1.14061	85.3	0.972526	Glucose-6-phosphate 1-dehydrogenase
glucose catabolism	AS.2535	105.64	319.28	1.59567	321.41	1.60526	308.65	1.54682	247.07	1.22576	308.92	1.54808	286.95	1.44164	6-phosphogluconolactonase
fatty acid biosynthesis	AS.2189	114.45	692.09	2.59624	667.5	2.54405	697.7	2.60789	856.07	2.90301	834.19	2.86566	684.84	2.58105	Acetyl-coenzyme A carboxyl transferase alpha chain
fatty acid biosynthesis	AS.1135	239.97	776.74	1.69458	707.68	1.56024	642.02	1.41976	778.15	1.69719	686.52	1.51645	655.26	1.44921	Acetyl-coenzyme A carboxyl transferase beta chain
fatty acid biosynthesis	AS.1052	155.3	535.2	1.78502	379.39	1.28862	335.71	1.11216	578.81	1.89803	382.83	1.30165	321.76	1.05093	Biotin carboxyl carrier protein of acetyl-CoA carboxylase
fatty acid biosynthesis	AS.2588	54.41	378.72	2.79919	283.13	2.37952	264.37	2.28061	364.29	2.74314	260.62	2.26	230.79	2.08464	Malonyl CoA-acyl carrier protein transacylase FabD
fatty acid biosynthesis	AS.304	18.95	353.94	4.22324	184.67	3.28468	179.73	3.24556	350.05	4.20729	185.19	3.28874	161.94	3.09519	3-oxoacyl-[acyl-carrier-protein] synthase2C KASIII FabH
fatty acid biosynthesis	AS.2584	375.33	2268.09	2.59525	1155.33	1.62207	1144.66	1.60869	2285.95	2.60656	1310.66	1.80406	1123.09	1.58124	3-oxoacyl-[acyl-carrier-protein] synthase2C KASII FabF
fatty acid biosynthesis	AS.2587	65.93	432.64	2.71416	326.54	2.30825	314.42	2.25369	438.99	2.73518	316.12	2.26147	268.78	2.02742	3-oxoacyl-[acyl-carrier protein] reductase FabG
fatty acid biosynthesis	AS.185	9.56	28.5	1.57588	36.4	1.92886	29.77	1.63878	21.39	1.16185	17.02	0.832149	30.37	1.66756	3-oxoacyl-[acyl-carrier protein] reductase
fatty acid biosynthesis	AS.1668	159.62	563.49	1.81975	513.34	1.68527	533.3	1.74031	426.29	1.41719	493.49	1.62838	498.26	1.64226	Short-chain dehydrogenase/reductase SDR_ FabG
fatty acid biosynthesis	AS.2075	46.68	133.89	1.52017	137.22	1.55561	112.7	1.27161	109.78	1.23374	145.79	1.64302	134.47	1.52641	Oxidoreductase2C short-chain dehydrogenase/reductase family FabG
fatty acid biosynthesis	AS.1690	364.45	351.1	-0.0538389	1415.68	1.9577	1349.9	1.88906	252.85	-0.527439	743.44	1.0285	839.27	1.20341	Short-chain dehydrogenase/reductase SDR FabG
fatty acid biosynthesis	AS.2666	429.26	708.01	0.721918	926.36	1.10972	928.01	1.11229	672.66	0.648026	905.28	1.07651	916.23	1.09386	Oxidoreductase2C short-chain dehydrogenase/reductase family FabG
fatty acid biosynthesis	AS.1574	402.04	771.74	0.940776	962.51	1.25946	862.2	1.10068	1014.3	1.33507	843.09	1.06835	821.78	1.03141	3-oxoacyl-[acyl-carrier protein] reductase FabG
fatty acid biosynthesis	AS.650	1319.32	19.79	-6.05888	51.33	-4.68385	50.89	-4.69627	16.59	-6.31334	45.28	-4.86478	67.81	-4.28215	short chain dehydrogenase FabG
fatty acid biosynthesis	AS.2043	78.02	857.42	3.45809	496.06	2.6686	525.33	2.75131	1048.61	3.74849	536.24	2.78096	523.15	2.74531	3-hydroxyacyl-[acyl-carrier-protein] dehydratase2C FabZ form
fatty acid biosynthesis	AS.2563	120.99	454.56	1.90958	560.94	2.21296	638.58	2.39998	747.77	2.62771	827.51	2.77389	646.98	2.41883	Enoyl-[acyl-carrier-protein] reductase [NADH] FabI
fatty acid biosynthesis	AS.2538	26.65	280.71	3.39687	162.82	2.61107	162.97	2.6124	235.53	3.1437	153.87	2.5295	139.38	2.38682	Enoyl-[acyl-carrier-protein] reductase [FMN] FabK
2-methylcitrate cycle	AS.1610	1007.67	986.25	-0.030998	7924.17	2.97524	7805.75	2.95351	861.12	-0.226737	8491.91	3.07507	9762.26	3.27619	2-methylcitrate dehydratase
2-methylcitrate cycle	AS.1611	749	819.33	0.129479	6022.69	3.00737	5821.35	2.95832	732.96	-0.0312313	6709.14	3.16309	7926.62	3.40367	2-methylcitrate synthase
2-methylcitrate cycle	AS.1612	439.09	512.22	0.222247	4168.63	3.24698	3694.71	3.07287	467.32	0.0898941	4345.9	3.30707	5070.95	3.52967	Methylisocitrate lyase
2-methylcitrate cycle	AS.1613	407.21	540.28	0.407934	4314.7	3.40542	3911.19	3.26376	488.4	0.26229	5304.55	3.70339	6193.7	3.92696	Acetyl-coenzyme A synthetase (may acutally be a single gene coding propionyl-CoA synthetase)
2-methylcitrate cycle	AS.1614	431.81	445.61	0.045385	3888.63	3.17079	3512.78	3.02414	464.69	0.105872	4547.91	3.39674	5977.82	3.79115
